# Supplementary material for: A secure cross-domain interaction scheme for blockchain-based intelligent transportation systems
Source: PeerJ Comput Sci. 2023 Nov 15;9:e1678. doi: 10.7717/peerj-cs.1678 (PMC10703034; doi:10.7717/peerj-cs.1678)
Supplement: Supplemental Information 1 [file peerj-cs-09-1678-s001.zip]

Archive with 35 entries (26 files):
- contracts/contract/
- contracts/contract/CrossChainContext.java
- contracts/contract/CrossChainTxList.java
- contracts/contract/entity/
- contracts/contract/entity/CrossChainObj.java
- contracts/contract/HubCrossChainContract.java
- contracts/contract/state/
- contracts/contract/state/impl/
- contracts/contract/state/impl/StateListImpl.java
- contracts/contract/state/State.java
- contracts/contract/state/StateDeserializer.java
- contracts/contract/state/StateList.java
- contracts/solidity/
- contracts/solidity/contractCallTest.sol
- contracts/solidity/CrossChainContract.sol
- contracts/solidity/CrossChainContractAdditional.sol
- contracts/solidity/Crypto.sol
- contracts/solidity/LibString.sol
- contracts/solidity/lwx_sol/
- contracts/solidity/lwx_sol/CrossChainContractTest.sol
- contracts/solidity/lwx_sol/LibString.sol
- contracts/solidity/lwx_sol/LWX_CrossChainContract.sol
- contracts/solidity/lwx_sol/LWX_CrossChainContractAdditional.sol
- contracts/solidity/lwx_sol/LWX_Storage.sol
- contracts/solidity/newSol/
- contracts/solidity/newSol/L_CrossChainContract.sol
- contracts/solidity/newSol/L_CrossChainContractAdditional.sol
- contracts/solidity/newSol/L_Storage.sol
- contracts/solidity/sol/
- contracts/solidity/sol/CRUDInterchain.sol
- contracts/solidity/sol/InterchainSample.sol
- contracts/solidity/sol/systemContract/
- contracts/solidity/sol/systemContract/LibString.sol
- contracts/solidity/sol/systemContract/WeCrossHub.sol
- contracts/solidity/Storage.sol
