# Supplementary material for: A secure cross-domain interaction scheme for blockchain-based intelligent transportation systems
Source: PeerJ Comput Sci. 2023 Nov 15;9:e1678. doi: 10.7717/peerj-cs.1678 (PMC10703034; doi:10.7717/peerj-cs.1678)
Supplement: Supplemental Information 1 [file peerj-cs-09-1678-s001.zip › contracts/contract/CrossChainContext.java]

package crosschain.fabric.contract;

import org.hyperledger.fabric.contract.Context;
import org.hyperledger.fabric.shim.ChaincodeStub;

public class CrossChainContext extends Context {
    public CrossChainTxList crossChainTxList;

    public CrossChainContext(ChaincodeStub stub) {
        super(stub);
        this.crossChainTxList = new CrossChainTxList(this);
    }
}
