# Supplementary material for: A secure cross-domain interaction scheme for blockchain-based intelligent transportation systems
Source: PeerJ Comput Sci. 2023 Nov 15;9:e1678. doi: 10.7717/peerj-cs.1678 (PMC10703034; doi:10.7717/peerj-cs.1678)
Supplement: Supplemental Information 1 [file peerj-cs-09-1678-s001.zip › contracts/contract/state/State.java]

/*
SPDX-License-Identifier: Apache-2.0
*/
package crosschain.fabric.contract.state;

import org.json.JSONObject;

import java.util.logging.Logger;

import static java.nio.charset.StandardCharsets.UTF_8;

/**
 * State class. States have a class, unique key, and a lifecycle current state
 * the current state is determined by the specific subclass
 */
public class State {

    protected String key;
    private final static Logger logger = Logger.getLogger(State.class.getName());

    /**
     * @param {String|Object} class An identifiable class of the instance
     * @param {keyParts[]} elements to pull together to make a key for the objects
     */
    public State() {

    }

    String getKey() {
        return this.key;
    }

    public String[] getSplitKey() {
        return State.splitKey(this.key);
    }

    /**
     * Convert object to buffer containing JSON data serialization Typically used
     * before putState()ledger API
     *
     * @param {Object} JSON object to serialize
     * @return {buffer} buffer with the data to store
     */
    public static byte[] serialize(Object object) {
        String jsonStr = new JSONObject(object).toString();
        return jsonStr.getBytes(UTF_8);
    }

    /**
     * Join the keyParts to make a unififed string
     *
     * @param (String[]) keyParts
     */
    public static String makeKey(String[] keyParts) {
        return String.join(":", keyParts);
    }

    public static String[] splitKey(String key) {
        logger.info("state test key:"+key);
        System.out.println("splitting key " + key + "   " + java.util.Arrays.asList(key.split(":")));
        return key.split(":");
    }

}
