# Supplementary material for: A secure cross-domain interaction scheme for blockchain-based intelligent transportation systems
Source: PeerJ Comput Sci. 2023 Nov 15;9:e1678. doi: 10.7717/peerj-cs.1678 (PMC10703034; doi:10.7717/peerj-cs.1678)
Supplement: Supplemental Information 1 [file peerj-cs-09-1678-s001.zip › contracts/contract/state/StateDeserializer.java]

package crosschain.fabric.contract.state;

@FunctionalInterface
public interface StateDeserializer {
    State deserialize(byte[] buffer);
}
