# Supplementary material for: A secure cross-domain interaction scheme for blockchain-based intelligent transportation systems
Source: PeerJ Comput Sci. 2023 Nov 15;9:e1678. doi: 10.7717/peerj-cs.1678 (PMC10703034; doi:10.7717/peerj-cs.1678)
Supplement: Supplemental Information 1 [file peerj-cs-09-1678-s001.zip › contracts/contract/state/StateList.java]

package crosschain.fabric.contract.state;

import crosschain.fabric.contract.state.impl.StateListImpl;
import org.hyperledger.fabric.contract.Context;

public interface StateList {

    /*
     * SPDX-License-Identifier: Apache-2.0
     */

    /**
     * StateList provides a named virtual container for a set of ledger states. Each
     * state has a unique key which associates it with the container, rather than
     * the container containing a link to the state. This minimizes collisions for
     * parallel transactions on different states.
     */

    /**
     * Store Fabric context for subsequent API access, and name of list
     */
    static StateList getStateList(Context ctx, String listName, StateDeserializer deserializer) {
        return new StateListImpl(ctx, listName, deserializer);
    }

    /**
     * Add a state to the list. Creates a new state in world state with appropriate
     * composite key. Note that state defines its own key. State object is
     * serialized before writing.
     */
    public StateList addState(State state);

    /**
     * Get a state from the list using supplied keys. Form composite keys to
     * retrieve state from world state. State data is deserialized into JSON object
     * before being returned.
     */
    public State getState(String key);

    /**
     * Update a state in the list. Puts the new state in world state with
     * appropriate composite key. Note that state defines its own key. A state is
     * serialized before writing. Logic is very similar to addState() but kept
     * separate becuase it is semantically distinct.
     */
    public StateList updateState(State state);

}
