# Supplementary material for: A secure cross-domain interaction scheme for blockchain-based intelligent transportation systems
Source: PeerJ Comput Sci. 2023 Nov 15;9:e1678. doi: 10.7717/peerj-cs.1678 (PMC10703034; doi:10.7717/peerj-cs.1678)
Supplement: Supplemental Information 1 [file peerj-cs-09-1678-s001.zip › contracts/solidity/contractCallTest.sol]

// SPDX-License-Identifier: MIT
pragma solidity >=0.4.22 <0.8.0;

/// @title contract call test
contract Set {
    uint256 public value;

    function set(uint256 val) public {
        value = val;
    }
}

contract Get {
    function getBalance(address addr) public view returns(uint256) {
        return addr.balance;
    }
}
contract contractCallTest {
    
}
