# Supplementary material for: A secure cross-domain interaction scheme for blockchain-based intelligent transportation systems
Source: PeerJ Comput Sci. 2023 Nov 15;9:e1678. doi: 10.7717/peerj-cs.1678 (PMC10703034; doi:10.7717/peerj-cs.1678)
Supplement: Supplemental Information 1 [file peerj-cs-09-1678-s001.zip › contracts/solidity/Crypto.sol]

contract Crypto
{
    function sm3(bytes data) public view returns(bytes32){}
    function keccak256Hash(bytes data) public view returns(bytes32){}
    function sm2Verify(bytes32 message, bytes publicKey, bytes32 r, bytes32 s) public view returns(bool, address){}
    function curve25519VRFVerify(string input, string vrfPublicKey, string vrfProof) public view returns(bool,uint256){}
}
