# Supplementary material for: A secure cross-domain interaction scheme for blockchain-based intelligent transportation systems
Source: PeerJ Comput Sci. 2023 Nov 15;9:e1678. doi: 10.7717/peerj-cs.1678 (PMC10703034; doi:10.7717/peerj-cs.1678)
Supplement: Supplemental Information 1 [file peerj-cs-09-1678-s001.zip › contracts/solidity/lwx_sol/CrossChainContractTest.sol]

// SPDX-License-Identifier: MIT
pragma solidity >=0.4.22 <0.8.0;

pragma experimental ABIEncoderV2;

//import "./LWX_Storage.sol";
import "./LibString.sol";
import "./LWX_CrossChainContractAdditional.sol";

contract CrossChainContractTest is LWX_Storage {
    //合约是否被初始化
    bool private _Init;
    uint256 public value1;

    constructor() public{

    }
    function createCrossChainWrite(string memory  funcn,string memory key,uint8 value) public {
        value1 = value;
        emit startTxEvent("createCrossChainWrite", key, value);
    }
    function createCrossChainRead(string memory funcn,string memory key) public {
        emit startTxEvent("createCrossChainRead", key, 100);
    }
}
