# Supplementary material for: A secure cross-domain interaction scheme for blockchain-based intelligent transportation systems
Source: PeerJ Comput Sci. 2023 Nov 15;9:e1678. doi: 10.7717/peerj-cs.1678 (PMC10703034; doi:10.7717/peerj-cs.1678)
Supplement: Supplemental Information 1 [file peerj-cs-09-1678-s001.zip › contracts/solidity/lwx_sol/LWX_Storage.sol]

// SPDX-License-Identifier: MIT
pragma solidity >=0.4.22 <0.8.0;

pragma experimental ABIEncoderV2;

import "./LWX_CrossChainContractAdditional.sol";

/// @title Cross-chain contract storage contract
contract LWX_Storage {

    /// @dev Store the processing results of cross-chain transactions
    /// @dev Four states: initialization, processed successfully, processed failed, and processing timeout
    //跨链交易状态
//    enum TxResultEnum {
//        INIT,
//        ACK_SUCCESS,
//        ACK_FAIL,
//        ACK_TIMEOUT
//    }
//
//    /// @dev Store refund results of cross-chain transactions
//    /// @dev Three states: no refund required, to be refunded, refunded
//    //跨链交易资产提现结果
//    enum TxRefundedEnum {
//        NONE,
//        TODO,
//        REFUNDED
//    }
//
//    /// @dev Role of chain: Source chain, target chain and relay chain
//    //链的作用：源链、目标链和中继链
//    enum TxOriginEnum {
//        SRC,
//        DEST,
//        RELAY
//    }

    /// @notice Event emitted when chaincode is set
    event setChainCodeEvent(string operation, string chain_Code);

    /// @notice Event emitted when gateway is set
    event setGatewayEvent(string operation, address gateway_Address);

    /// @notice Event emitted when user sent cross-chain transaction
    event startTxEvent(string operation, string cross_TxNo, uint8 txType);

    /// @notice Event emitted when gateway submitted cross-chain transaction
    event sendTxEvent(string operation, string cross_TxNo, uint8 txType);

    /// @notice Event emitted when gateway submitted cross-chain transaction confirmation
    event sendAckedEvent(string operation, string cross_TxNo, uint8 txType);

    /// @notice Event emitted when the main chain points are cast
    event AssetMintEvent(
        string operation,
        address from,
        address to,
        uint256 value
    );

    /// @notice Event emitted when the main chain points are destroyed
    event AssetBurnEvent(string operation, address from, uint256 value);

    /// @notice Event emitted when the main chain points authorized transfer
    event approveEvent(string operation, uint256 value);

    /// @notice Event emitted when the main chain points is transferred
    event transferEvent(string operation, uint256 value);

    /// @notice Event emitted when assets withdrawn
    event takeOutEvent(string operation, address to);

    LWX_CrossChainContractAdditional internal _CrossChainContractAdditional;

    /// @dev The person who deployed the contract
    address internal _Owner;

    /// @dev Store subchain AC code
    string internal _ChainCode;

    /// @dev Gateway node list
    address[] internal _GatewayList;

    /// @dev Contract version information
    string internal _Version;

    mapping(bytes32 => _CrossTxObj) internal _CrossTxObject;

    /// @dev Number of main chain points
    //主链节点数
    mapping(bytes32 => uint256) internal _MainAsset;

    /// @dev Number of authorized points
    mapping(bytes32 => uint256) internal _AllowValue;

    /// @dev Used to calculate cross-chain transaction number
    uint256 internal _CrossTxNum;
    uint256 internal _MainChainCode;

    /// @notice Cross-chain transaction object
    /// @member cross-chain transaction number
    /// @member source chain AC code
    /// @member dest chain AC code
    /// @member source address
    /// @member dest address
    /// @member cross-chain transaction type:0, 1, 2, 3
    /// @member cross-chain transaction description
    /// @member tag information
    /// @member cross-chain transaction processing result: 0 ,1 ,2 ,3
    /// @member withdrawal status of cross-chain transaction assets: 0 ,1 ,2
    /// @member user comments
    /// @member sendTx proof information
    /// @member sendAcked proof information
    /// @member send chain contract version information
    /// @member contract location(角色): 0 ,1 ,2
    struct _CrossTxObj {
        string CrossTxNo;
        string SrcChainCode;
        string DestChainCode;
        string SrcBid;
        string DestBid;
        uint8 TxType;
        bytes Payload;
        string Remark;

        string TxResult;
        string TxRefunded;

        string Extension;

        uint256  SendProofs_LedgerSeq;
        string SendProofs_TxHash;
        address SendProofs_Verifieraddr;

        uint256  AckProofs_LedgerSeq;
        string AckProofs_TxHash;
        address AckProofs_Verifieraddr;

        string Version;

        string TxOrigin;
    }

    /// @notice SendTx proof information
    /// @member block number where the transaction is located
    /// @member hash of transaction
    /// @member verifier of startTx transactions
//    struct _SendProof {
//        uint256 LedgerSeq;
//        string TxHash;
//        address verifieraddr;
//    }
//
//    /// @notice SendAcked proof information
//    /// @member block number where the transaction is located
//    /// @member hash of transaction
//    /// @member verifier of sendTx and sendAcked transactions
//    struct _AckProof {
//        uint256 LedgerSeq;
//        string TxHash;
//        address verifieraddr;
//    }
}
