# Supplementary material for: A secure cross-domain interaction scheme for blockchain-based intelligent transportation systems
Source: PeerJ Comput Sci. 2023 Nov 15;9:e1678. doi: 10.7717/peerj-cs.1678 (PMC10703034; doi:10.7717/peerj-cs.1678)
Supplement: Supplemental Information 2 [file peerj-cs-09-1678-s002.zip]

Archive with 808 entries (494 files):
- .git/
- .git/COMMIT_EDITMSG
- .git/config
- .git/description
- .git/HEAD
- .git/hooks/
- .git/hooks/applypatch-msg.sample
- .git/hooks/commit-msg.sample
- .git/hooks/fsmonitor-watchman.sample
- .git/hooks/post-update.sample
- .git/hooks/pre-applypatch.sample
- .git/hooks/pre-commit.sample
- .git/hooks/pre-push.sample
- .git/hooks/pre-rebase.sample
- .git/hooks/pre-receive.sample
- .git/hooks/prepare-commit-msg.sample
- .git/hooks/update.sample
- .git/index
- .git/info/
- .git/info/exclude
- .git/logs/
- .git/logs/HEAD
- .git/logs/refs/
- .git/logs/refs/heads/
- .git/logs/refs/heads/master
- .git/logs/refs/remotes/
- .git/logs/refs/remotes/origin/
- .git/logs/refs/remotes/origin/master
- .git/objects/
- .git/objects/00/
- .git/objects/00/781af43bb261cfd83bf83233d06ee3c8f22408
- .git/objects/01/
- .git/objects/01/97a1cdc623e3960a15e7df37ac7e64dcce93e7
- .git/objects/03/
- .git/objects/03/3cfbcd223f90f3bb073484aecef16461014e31
- .git/objects/03/4710f46471053bc0829a7379499a4d7485778c
- .git/objects/03/65f96448a3523f74a978b55ac0ad130065901c
- .git/objects/05/
- .git/objects/05/0ffc1ee356f154689aa6056ff4c6f043bfad7c
- .git/objects/05/67be237896e96fe2998b46bd75e6b520528816
- .git/objects/05/a0e21af27acf9394ab3ab45204a55c2de344ca
- .git/objects/05/b007e7936d4fe40743fcce19e8d98cf1cdc46f
- .git/objects/06/
- .git/objects/06/37a088a01e8ddab3bf3fa98dbe804cbde1a0dc
- .git/objects/08/
- .git/objects/08/12bba8fee2cc3289b5cd47dad73140656183e9
- .git/objects/0a/
- .git/objects/0a/3f7d6b8e6e50bdbcc18e54bde983f2add56fa2
- .git/objects/0a/65246dac3aa811b7b91a7e7712f822be2c50fe
- .git/objects/0b/
- .git/objects/0b/26ec06374d7c691829a7a882a3f948da1f283f
- .git/objects/0c/
- .git/objects/0c/7cdfdec70ada99cce2db8cb96e519b487fb2d8
- .git/objects/0e/
- .git/objects/0e/d7f11cb84a1f89681d5b31c433e2c067d8555b
- .git/objects/10/
- .git/objects/10/c06ee2713d9b08bd58ae3b6534608c93a2f75f
- .git/objects/11/
- .git/objects/11/23ea29b38a8910420ee06fbb5a8e85f3ee15d7
- .git/objects/12/
- .git/objects/12/79cd92c66ae375c1c873ad9eb5b046c8f739ff
- .git/objects/13/
- .git/objects/13/af53a259bcaf787ef5cb4498e4fefeb4849011
- .git/objects/15/
- .git/objects/15/8ee3a5ccbe2b6bf3930d4ceac16602475afae9
- .git/objects/15/e4011175cced21c9454b682d9cc7f7aa9a8b25
- .git/objects/16/
- .git/objects/16/50060b57474881cc8921ae87d4bfbdcbeedd56
- .git/objects/16/78aa7eed471bbc314af069e12e974d3ceb2752
- .git/objects/17/
- .git/objects/17/7fc92e9af27477064d8fd20b0ba67afb364263
- .git/objects/17/af1d644e03438bc388a086a0091f8c0a15ab83
- .git/objects/18/
- .git/objects/18/d9a8a0abb62694d07c552966bda24c5a2eb644
- .git/objects/19/
- .git/objects/19/a0e058b9251fa7b53d556997041ed19f7f31db
- .git/objects/1b/
- .git/objects/1b/8765b128e900c8a170fce5c95e5e4aeaf3c21b
- .git/objects/1c/
- .git/objects/1c/aa9c7cd3f273a7dc679433759e6cd429b5fa57
- .git/objects/1c/bf2ad4e78a6f52f1948daec220a1d5b8ed5431
- .git/objects/1d/
- .git/objects/1d/b9d85843286f4b26f5f8eab91978b1f3b08f33
- .git/objects/1e/
- .git/objects/1e/3019f02fef433fd650bf378fd3f599b66a243d
- .git/objects/1f/
- .git/objects/1f/1a8db63d949cea20bd9573ae94d22452cc025c
- .git/objects/20/
- .git/objects/20/b19ead035995ff82b7e20f7eee48c87e42dda6
- .git/objects/21/
- .git/objects/21/60f0b5e52645d750436887f689515ff5f73a74
- .git/objects/21/d2e1076914d38539f8cd91722845d08ddba05f
- .git/objects/22/
- .git/objects/22/486ee94e412f1f5544d8657e4715b4466f2ab8
- .git/objects/26/
- .git/objects/26/0356c421966ff8b99852ad171a779ee82e0277
- .git/objects/26/3717758bcbb8ffa515eeebe9ea73922b96240f
- .git/objects/26/9e5963166adfa42774b96505225dfcf075c4b4
- .git/objects/26/cae7f820ad330a5d15f89369ea800bd5656b38
- .git/objects/26/fbaa85f1391e62cbc154d49c0e6e2cf4644c3c
- .git/objects/29/
- .git/objects/29/8cd287b620aa833fe7c115dea02681367687f4
- .git/objects/2a/
- .git/objects/2a/eb0393b8a1fb218c84a91104023ec1cd67fafa
- .git/objects/2c/
- .git/objects/2c/1294af1f1000cd524034a86de89fe76ecde0b1
- .git/objects/2d/
- .git/objects/2d/38e889d4723bd5163b9adb0d153d8d967e424b
- .git/objects/2d/d80e86f9b62a06e6f0c96ad76edbcd56c2935f
- .git/objects/2e/
- .git/objects/2e/3a8fbac2e02ccf01de76b900404b7f227b8082
- .git/objects/2e/6ebd0bf936b19a0a5caa4525f659319512518d
- .git/objects/2e/fb23ef6f90fdc1eae894e92beb73387a411bda
- .git/objects/2f/
- .git/objects/2f/6bc99f0f3cd903c485f62d9277279a5578235a
- .git/objects/30/
- .git/objects/30/2c4a2104485cb4bb14fd99e347191f7822c578
- .git/objects/30/638f6155410b9fd2c907f569ef369be8d1601d
- .git/objects/30/7246bfe9428bd9a6c8095f934fa985d9e560d3
- .git/objects/31/
- .git/objects/31/d25d042c41266989bf4313b2c336ee37a16902
- .git/objects/32/
- .git/objects/32/f7bf1204e17463043a6fd9e4834942d69b76d5
- .git/objects/33/
- .git/objects/33/c9f6bbc202c567ea361538e0bceb2fce463b05
- .git/objects/35/
- .git/objects/35/30ddb93f51e08d9bc4147e53045e1c8228ad31
- .git/objects/35/a41df62983dae6dda2c4084b3918038ffc9223
- .git/objects/38/
- .git/objects/38/b2206ef78c462dc1210431dec9e900c4f30cd2
- .git/objects/3a/
- .git/objects/3a/4465c6adbbd8390c6a827e715bc78174ab9866
- .git/objects/3d/
- .git/objects/3d/52625c073f8895e2dc31a156f8d2216e774294
- .git/objects/3f/
- .git/objects/3f/6433ffabd12984fab95325a26ff2a06ee7fc12
- .git/objects/3f/732aa1ce07e7ec082d8a36b03dfaa168bc79b4
- .git/objects/40/
- .git/objects/40/a8c63b545aeec9558606ac108b7bd264b0bc52
- .git/objects/41/
- .git/objects/41/06289677fcc1337ed8ad6da3a8fe73f10ca7a1
- .git/objects/42/
- .git/objects/42/070d7068eaa3f860857c6a0a599ee53ed93ee7
- .git/objects/42/3b2df34dbc25fa80dad9c1677b93f812cf44dd
- .git/objects/42/9ca0536d5c79acec55d3bfe44ca2f1d787b45d
- .git/objects/43/
- .git/objects/43/6c4c193fd39f4d3cd0e57b422d76e56a0fe157
- .git/objects/44/
- .git/objects/44/a3485750efcc7439216fa3d246d88962ece2d9
- .git/objects/46/
- .git/objects/46/4918d112e4485467b30efabd018829285163f6
- .git/objects/47/
- .git/objects/47/cb118ad1874ec6687b4dea15216a181c20c5fb
- .git/objects/48/
- .git/objects/48/4aea04355812a5ff1f862abe7d3b2a664c8eab
- .git/objects/48/6144b2b59b5d72e91fb87e401e8e38d21f2158
- .git/objects/4a/
- .git/objects/4a/15d1dd2c9a760bfd52939aff9e80a71f12378f
- .git/objects/4a/3b2dcd4733c4893b18600483bfa95e5190a4ce
- .git/objects/4a/fddb6ecb74e21333b1e0a8a5184ca347cc01f3
- .git/objects/4b/
- .git/objects/4b/661a5ffc3c46924b456f0eac25ea4c6e9b4047
- .git/objects/4c/
- .git/objects/4c/4b158ac78a217e1f98810b57f7d7836d2268be
- .git/objects/4c/d7df4d15c15fd14f89313dfd2042b8180ada7e
- .git/objects/4d/
- .git/objects/4d/4a30cfdcca5ef27182ae1d8089ac58c5bf1ffe
- .git/objects/4f/
- .git/objects/4f/8529ad065da3af6087b16e41da1757c5fe4762
- .git/objects/4f/c6e99a2aa365869e035742b2d829ee1f482cce
- .git/objects/50/
- .git/objects/50/84ec6b5513872e245a1d89c2d407669293ba27
- .git/objects/51/
- .git/objects/51/98cb17d8f2a5c5f0a7072aa67a892df2befcdd
- .git/objects/52/
- .git/objects/52/30e0883b767c31bf9c7f84de1f1c5d07bb502e
- .git/objects/52/d737ab73fc11ec10dac83db9fd4a6baace9125
- .git/objects/57/
- .git/objects/57/046d6dc7f3c2a81cf0a8b8d30e41f2097fc5fe
- .git/objects/58/
- .git/objects/58/6f0f3099242e17dec2017b93cd0484e632d4dc
- .git/objects/59/
- .git/objects/59/7f62497a6656ce6b1ac230f83709c36e0406f5
- .git/objects/59/8f6da3100854b77321d931a24f0f9f9fbcb906
- .git/objects/5a/
- .git/objects/5a/6eb549710e6658a2bb72032ff43c411fcdb9a5
- .git/objects/5b/
- .git/objects/5b/57699a385be3aa42fe64042033e811989a3279
- .git/objects/5b/aebc777cb349dc3761f141b7bbf77ac330178a
- .git/objects/5c/
- .git/objects/5c/1d2795fe1faf4694a16f00a8b48df555104366
- .git/objects/5c/b975a1eff119dd4da66a5741cd5500c895ac64
- .git/objects/5d/
- .git/objects/5d/1904e5ec491b60a6078b29665960dd4e97f95c
- .git/objects/5f/
- .git/objects/5f/a09cba99ec3cf140ef397e6720437dfcdd577a
- .git/objects/63/
- .git/objects/63/9ff75179801f1c8174e4b327686a36c03ab648
- .git/objects/64/
- .git/objects/64/b111126c34ea374cdf02dfedb603904a9ac568
- .git/objects/67/
- .git/objects/67/65070262a773ffa77b19944fe2a4a26b3d3bff
- .git/objects/69/
- .git/objects/69/d9e5d4cd3fd5bc6c6d70ba0a95000fd53f77d8
- .git/objects/6a/
- .git/objects/6a/1957d2348820de2046b14350093db3f5d164d9
- .git/objects/6b/
- .git/objects/6b/cd3669829daba2d00d2bb2e2ee66a1b936bdc7
- .git/objects/6c/
- .git/objects/6c/3cca4f19415122081a25c4f6591b09279793c3
- .git/objects/6e/
- .git/objects/6e/26674840b65b4cc29ed1b7de8b98a91d101df7
- .git/objects/6e/680fe5a8055f139e000b5a17d517329c7f56bc
- .git/objects/6e/89c9c32767dd0189f0bc125842c2912b153215
- .git/objects/6f/
- .git/objects/6f/286b666adce650ff75c86b466021fba4b25764
- .git/objects/70/
- .git/objects/70/f8cd2fb72ac887c773babdebbc1918dfd542f4
- .git/objects/71/
- .git/objects/71/02fcda12f7c541f4eab48f59973d9be31be108
- .git/objects/71/0b3413d2ff64b868b32c7ccbe91b6f9ba9f1b9
- .git/objects/72/
- .git/objects/72/cdb598526223895d7e2f789ccbcd4fab224e00
- .git/objects/72/f74882b58e5fc84f78183d7006af93938a2e25
- .git/objects/75/
- .git/objects/75/3d162fd0fe25f1a07ecce02a0b873056010f68
- .git/objects/75/45c33bc872578e4838cd31afbf2a7037bde4a9
- .git/objects/75/6e044a3e8c35602ed58c3d0e4b81d4e920554f
- .git/objects/76/
- .git/objects/76/4195b4d79e333712fc59d7d3f17afc662a48d9
- .git/objects/76/bd3ff52dd2a9b5f71ebea7ceb7f0b1030f0fdd
- .git/objects/78/
- .git/objects/78/a2a8de3c09bc20943d92afbb9c86e96a5fe1a7
- .git/objects/78/b2cc53b203f0b97534bb1184cdc7b474339fb4
- .git/objects/79/
- .git/objects/79/79a2c669b1228c83cd2814d936556b0e47f86d
- .git/objects/79/ca69017e92d675c8262d8d2d4633c9fac43a6b
- .git/objects/7a/
- .git/objects/7a/a182df5e8c1589426d01a48db88cc3125918c8
- .git/objects/7b/
- .git/objects/7b/0b01da1fed6bf706037f753a8f6916dd499865
- .git/objects/7b/339558a0334610f348c96925405c726b81133f
- .git/objects/7e/
- .git/objects/7e/1f6af00b310edab93672a378ee823f7346d4d3
- .git/objects/7e/3c1a9a93db9a08a4a30a8446fff19817aac1bb
- .git/objects/80/
- .git/objects/80/6dd909e15e9820171d298744e059cf1652ae55
- .git/objects/82/
- .git/objects/82/801ee0bd81554fbecef38c9dca0afaef006e89
- .git/objects/83/
- .git/objects/83/41f8174f4b4d8e2c0c8cc4a040d708978d2ce3
- .git/objects/84/
- .git/objects/84/5bc44b9d7de10fcb1ac6f5a9a818c341df2bc1
- .git/objects/86/
- .git/objects/86/ef285d207477efd4413a47392b4536b937d950
- .git/objects/88/
- .git/objects/88/46e9d4d92469b241bb5db53f5c18675130dbe0
- .git/objects/89/
- .git/objects/89/5002006cf3ff93788815792f5a60e627369e0c
- .git/objects/89/a125413531cd80a200cbcf882379e5c0d5050d
- .git/objects/8a/
- .git/objects/8a/7bd12fdffea4f3bea8ac20d3f37d02e4a2c238
- .git/objects/8b/
- .git/objects/8b/e1cce0a6673de984058d527892897e5a10d3ea
- .git/objects/8b/f4cf435eb284010ce889b8e7c1b1feb6872823
- .git/objects/8d/
- .git/objects/8d/bbc99098484663c60996c927a586fac4ce2fbe
- .git/objects/8e/
- .git/objects/8e/76ea4c96938249fbb2117ef665f1eef50b9e08
- .git/objects/91/
- .git/objects/91/b660d183854f7fd1b34a7c43165a3441f57142
- .git/objects/94/
- .git/objects/94/a25f7f4cb416c083d265558da75d457237d671
- .git/objects/94/c06f11055d40ddddc0b18f71822ba1be098e46
- .git/objects/96/
- .git/objects/96/6db8963895ee19f31d221a4c2291d1aaa13f2d
- .git/objects/98/
- .git/objects/98/1b027905187920967a192604222389c1f18804
- .git/objects/98/f367f9953481d0eb1444e574ed30d9bf7be4a6
- .git/objects/99/
- .git/objects/99/4fef8a85fedfc69b30115ce91706e3837c9532
- .git/objects/99/c2f675f8a21e47453e761abed6fafeef1d03f6
- .git/objects/99/e86c062435ced73e0f9e5ae0ddd3b80a6fc96c
- .git/objects/9a/
- .git/objects/9a/1e784dc754e9fee07f7c083c0fd280faa60f43
- .git/objects/9a/eaa7ab72ff903606d929f8ca9a857f7af76389
- .git/objects/9c/
- .git/objects/9c/d905b4276e6e0716d6adf4524d727b858291e3
- .git/objects/9c/e285ca3c32c290e91957c68c6a9006f3c323d2
- .git/objects/9f/
- .git/objects/9f/479d4467409248390825f21e0df69179081bdc
- .git/objects/a2/
- .git/objects/a2/9f3abec53839ed4ac6d79b6ebd7655bdcf7935
- .git/objects/a5/
- .git/objects/a5/0185596d41d9790d950070c41b76cbe038f9e8
- .git/objects/a6/
- .git/objects/a6/1bbf173a79dfc95934beaae1a1bca9f380ece0
- .git/objects/a6/a388c09a43f959565588436107b84b4dd617b7
- .git/objects/a7/
- .git/objects/a7/2b8ca76c314ce6cc2873a49eef2292120c732d
[truncated: 508 more entries]
