# Supplementary material for: A secure cross-domain interaction scheme for blockchain-based intelligent transportation systems
Source: PeerJ Comput Sci. 2023 Nov 15;9:e1678. doi: 10.7717/peerj-cs.1678 (PMC10703034; doi:10.7717/peerj-cs.1678)
Supplement: Supplemental Information 2 [file peerj-cs-09-1678-s002.zip › pom.xml]

<?xml version="1.0" encoding="UTF-8"?>
<project xmlns="http://maven.apache.org/POM/4.0.0"
         xmlns:xsi="http://www.w3.org/2001/XMLSchema-instance"
         xsi:schemaLocation="http://maven.apache.org/POM/4.0.0 http://maven.apache.org/xsd/maven-4.0.0.xsd">
    <modelVersion>4.0.0</modelVersion>

    <parent>
        <groupId>org.springframework.boot</groupId>
        <artifactId>spring-boot-starter-parent</artifactId>
        <version>2.3.2.RELEASE</version>
        <relativePath/>
    </parent>

    <groupId>org.example</groupId>
    <artifactId>fabricDemo</artifactId>
    <version>1.0-SNAPSHOT</version>

    <properties>
        <maven.compiler.source>8</maven.compiler.source>
        <maven.compiler.target>8</maven.compiler.target>
    </properties>

    <repositories>
        <repository>
            <id>jitpack.io</id>
            <url>https://jitpack.io</url>
        </repository>
        <repository>
            <id>aliyun maven</id>
            <url>https://maven.aliyun.com/repository/central</url>
        </repository>
    </repositories>

    <dependencies>
<!--        fabric-gateway-java   fabric 应用程序 SDK-->
        <dependency>
            <groupId>org.hyperledger.fabric</groupId>
            <artifactId>fabric-gateway-java</artifactId>
            <version>2.1.0</version>
            <exclusions>
                <exclusion>
                    <groupId>io.netty</groupId>
                    <artifactId>netty-tcnative-boringssl-static</artifactId>
                </exclusion>
<!--                <exclusion>-->
<!--                    <groupId>io.netty</groupId>-->
<!--                    <artifactId>netty-codec-http2</artifactId>-->
<!--                </exclusion>-->
<!--                <exclusion>-->
<!--                    <groupId>io.netty</groupId>-->
<!--                    <artifactId>netty-handler-proxy</artifactId>-->
<!--                </exclusion>-->
            </exclusions>

        </dependency>

<!--        fabric-chaincode-java   fabric的智能合约API-->
        <dependency>
            <groupId>org.hyperledger.fabric-chaincode-java</groupId>
            <artifactId>fabric-chaincode-shim</artifactId>
            <version>2.0.0</version>
<!--            <exclusions>-->
<!--                <exclusion>-->
<!--                    <groupId>com.github.everit-org.json-schema</groupId>-->
<!--                    <artifactId>org.everit.json.schema</artifactId>-->
<!--                </exclusion>-->
<!--            </exclusions>-->
        </dependency>
        <dependency>
            <groupId>com.owlike</groupId>
            <artifactId>genson</artifactId>
            <version>1.6</version>
        </dependency>
        <dependency>
            <groupId>org.json</groupId>
            <artifactId>json</artifactId>
            <version>20180813</version>
        </dependency>

<!--        fabric-->

        <dependency>
            <groupId>org.springframework.boot</groupId>
            <artifactId>spring-boot-starter-web</artifactId>

        </dependency>

        <dependency>
            <groupId>org.springframework.boot</groupId>
            <artifactId>spring-boot-devtools</artifactId>
            <scope>runtime</scope>
            <optional>true</optional>
        </dependency>
        <dependency>
            <groupId>org.projectlombok</groupId>
            <artifactId>lombok</artifactId>
            <optional>true</optional>
        </dependency>


        <dependency>
            <groupId>org.springframework.boot</groupId>
            <artifactId>spring-boot-starter-logging</artifactId>
            <scope>compile</scope>
            <exclusions>
                <exclusion>
                    <artifactId>slf4j-log4j12</artifactId>
                    <groupId>org.slf4j</groupId>
                </exclusion>
            </exclusions>
        </dependency>

        <dependency>
            <groupId>org.fisco-bcos.java-sdk</groupId>
            <artifactId>fisco-bcos-java-sdk</artifactId>
            <version>2.8.0</version>
            <exclusions>
<!--                <exclusion>-->
<!--                    <groupId>io.netty</groupId>-->
<!--                    <artifactId>netty-all</artifactId>-->
<!--                </exclusion>-->
<!--                <exclusion>-->
<!--                    <groupId>org.fisco-bcos</groupId>-->
<!--                    <artifactId>tcnative</artifactId>-->
<!--                </exclusion>-->
            </exclusions>
        </dependency>


<!--        <dependency>-->
<!--            <groupId>io.netty</groupId>-->
<!--            <artifactId>netty-all</artifactId>-->
<!--            <version>4.1.49.Final</version>-->
<!--        </dependency>-->

<!--        <dependency>-->
<!--            <groupId>io.netty</groupId>-->
<!--            <artifactId>netty-tcnative-boringssl-static</artifactId>-->
<!--            <version>2.0.51.Final</version>-->
<!--        </dependency>-->


        <dependency>
            <groupId>org.springframework.boot</groupId>
            <artifactId>spring-boot-configuration-processor</artifactId>
            <optional>true</optional>
        </dependency>
        <dependency>
            <groupId>org.springframework.boot</groupId>
            <artifactId>spring-boot-starter-actuator</artifactId>
            <scope>runtime</scope>
            <exclusions>
                <exclusion>
                    <artifactId>slf4j-log4j12</artifactId>
                    <groupId>org.slf4j</groupId>
                </exclusion>
            </exclusions>
        </dependency>
        <dependency>
            <groupId>org.springframework.boot</groupId>
            <artifactId>spring-boot-starter-test</artifactId>
            <scope>test</scope>
            <exclusions>
                <exclusion>
                    <artifactId>slf4j-log4j12</artifactId>
                    <groupId>org.slf4j</groupId>
                </exclusion>
            </exclusions>
        </dependency>


    </dependencies>

    <build>
        <sourceDirectory>src/main/java</sourceDirectory>
        <plugins>
            <plugin>
                <artifactId>maven-compiler-plugin</artifactId>
                <version>3.1</version>
            </plugin>

            <plugin>
                <groupId>org.apache.maven.plugins</groupId>
                <artifactId>maven-shade-plugin</artifactId>
                <version>3.2.4</version>
                <executions>
                    <execution>
                        <phase>package</phase>
                        <goals>
                            <goal>shade</goal>
                        </goals>
                        <configuration>
                            <finalName>chaincode</finalName>
                            <transformers>
                                <transformer
                                        implementation="org.apache.maven.plugins.shade.resource.ManifestResourceTransformer">
                                    <mainClass>org.hyperledger.fabric.contract.ContractRouter</mainClass>
                                </transformer>
                            </transformers>
                            <filters>
                                <filter>
                                    <!-- filter out signature files from signed dependencies, else repackaging fails with security ex -->
                                    <artifact>*:*</artifact>
                                    <excludes>
                                        <exclude>META-INF/*.SF</exclude>
                                        <exclude>META-INF/*.DSA</exclude>
                                        <exclude>META-INF/*.RSA</exclude>
                                    </excludes>
                                </filter>
                            </filters>
                        </configuration>
                    </execution>
                </executions>
            </plugin>
        </plugins>
    </build>

</project>
