# Supplementary material for: A secure cross-domain interaction scheme for blockchain-based intelligent transportation systems
Source: PeerJ Comput Sci. 2023 Nov 15;9:e1678. doi: 10.7717/peerj-cs.1678 (PMC10703034; doi:10.7717/peerj-cs.1678)
Supplement: Supplemental Information 2 [file peerj-cs-09-1678-s002.zip › src/main/java/crosschain/encryption/Algorithm/AESUtil.java]

package crosschain.encryption.Algorithm;

import sun.misc.BASE64Decoder;
import sun.misc.BASE64Encoder;

import javax.crypto.*;
import javax.crypto.spec.IvParameterSpec;
import javax.crypto.spec.SecretKeySpec;
import java.io.IOException;
import java.security.InvalidAlgorithmParameterException;
import java.security.InvalidKeyException;
import java.security.NoSuchAlgorithmException;

public class AESUtil {
    /**
     * 注意key和加密用到的字符串是不一样的 加密还要指定填充的加密模式和填充模式 AES密钥可以是128或者256，加密模式包括ECB, CBC等
     * ECB模式是分组的模式，CBC是分块加密后，每块与前一块的加密结果异或后再加密 第一块加密的明文是与IV变量进行异或
     */
    public static final String KEY_ALGORITHM = "AES";
    public static final String ECB_CIPHER_ALGORITHM = "AES/ECB/PKCS5Padding";
    public static final String CBC_CIPHER_ALGORITHM = "AES/CBC/PKCS5Padding";
//    public static final String PLAIN_TEXT = "陈濛是真的帅啊！";

    /**
     * IV(Initialization Value)是一个初始值，对于CBC模式来说，它必须是随机选取并且需要保密的
     * 而且它的长度和密码分组相同(比如：对于AES 128为128位，即长度为16的byte类型数组)
     */
    public static final byte[] IVPARAMETERS = new byte[]{1, 2, 3, 4, 5, 6, 7,
            8, 9, 10, 11, 12, 13, 14, 15, 16};

    /**
     * 使用ECB模式进行加密。 加密过程三步走： 1. 传入算法，实例化一个加解密器 2. 传入加密模式和密钥，初始化一个加密器 3.
     * 调用doFinal方法加密
     *
     * @param plainText
     * @return
     */
    public static byte[] AesEcbEncode(byte[] plainText, SecretKey key) {

        try {

            Cipher cipher = Cipher.getInstance(ECB_CIPHER_ALGORITHM);
            cipher.init(Cipher.ENCRYPT_MODE, key);
            return cipher.doFinal(plainText);
        } catch (NoSuchAlgorithmException | NoSuchPaddingException
                | InvalidKeyException | IllegalBlockSizeException
                | BadPaddingException e) {
            // TODO Auto-generated catch block
            e.printStackTrace();
        }
        return null;
    }

    /**
     * 使用ECB解密，三步走，不说了
     *
     * @param decodedText
     * @param key
     * @return
     */
    public static String AesEcbDecode(byte[] decodedText, SecretKey key) {
        try {
            Cipher cipher = Cipher.getInstance(ECB_CIPHER_ALGORITHM);
            cipher.init(Cipher.DECRYPT_MODE, key);
            return new String(cipher.doFinal(decodedText));
        } catch (NoSuchAlgorithmException | NoSuchPaddingException
                | InvalidKeyException | IllegalBlockSizeException
                | BadPaddingException e) {
            // TODO Auto-generated catch block
            e.printStackTrace();
        }
        return null;

    }

    /**
     * CBC加密，三步走，只是在初始化时加了一个初始变量
     *
     * @param plainText
     * @param key
     * @param IVParameter
     * @return
     */
    public static byte[] AesCbcEncode(byte[] plainText, SecretKey key,
                                      byte[] IVParameter) {
        try {
            IvParameterSpec ivParameterSpec = new IvParameterSpec(IVParameter);

            Cipher cipher = Cipher.getInstance(CBC_CIPHER_ALGORITHM);
            cipher.init(Cipher.ENCRYPT_MODE, key, ivParameterSpec);
            return cipher.doFinal(plainText);

        } catch (NoSuchAlgorithmException | NoSuchPaddingException
                | InvalidKeyException | InvalidAlgorithmParameterException
                | IllegalBlockSizeException | BadPaddingException e) {
            // TODO Auto-generated catch block
            e.printStackTrace();
        }
        return null;
    }

    /**
     * CBC 解密
     *
     * @param decodedText
     * @param key
     * @param IVParameter
     * @return
     */
    public static String AesCbcDecode(byte[] decodedText, SecretKey key,
                                      byte[] IVParameter) {
        IvParameterSpec ivParameterSpec = new IvParameterSpec(IVParameter);

        try {
            Cipher cipher = Cipher.getInstance(CBC_CIPHER_ALGORITHM);
            cipher.init(Cipher.DECRYPT_MODE, key, ivParameterSpec);
            return new String(cipher.doFinal(decodedText));
        } catch (NoSuchAlgorithmException | NoSuchPaddingException
                | InvalidKeyException | InvalidAlgorithmParameterException
                | IllegalBlockSizeException | BadPaddingException e) {
            // TODO Auto-generated catch block
            e.printStackTrace();
        }

        return null;

    }

    /**
     * 1.创建一个KeyGenerator 2.调用KeyGenerator.generateKey方法
     * 由于某些原因，这里只能是128，如果设置为256会报异常，原因在下面文字说明
     *
     * @return
     */
    public static byte[] generateAESSecretKey() {
        KeyGenerator keyGenerator;
        try {
            keyGenerator = KeyGenerator.getInstance(KEY_ALGORITHM);
//            SecureRandom secureRandom = SecureRandom.getInstance("SHA1PRNG");
//            secureRandom.setSeed(IVPARAMETERS);
//            keyGenerator.init(128, secureRandom);
            return keyGenerator.generateKey().getEncoded();
        } catch (NoSuchAlgorithmException e) {
            // TODO Auto-generated catch block
            e.printStackTrace();
        }
        return null;
    }

    /**
     * 还原密钥
     *
     * @param secretBytes
     * @return
     */
    public static SecretKey restoreSecretKey(byte[] secretBytes) {
        SecretKey secretKey = new SecretKeySpec(secretBytes, KEY_ALGORITHM);
        return secretKey;
    }

    //字节数组转Base64编码
    public static String byte2Base64(byte[] bytes){
        BASE64Encoder encoder = new BASE64Encoder();
        return encoder.encode(bytes);
    }

    //Base64编码转字节数组
    public static byte[] base642Byte(String base64Key) throws IOException {
        BASE64Decoder decoder = new BASE64Decoder();
        return decoder.decodeBuffer(base64Key);
    }
}
