# Supplementary material for: A secure cross-domain interaction scheme for blockchain-based intelligent transportation systems
Source: PeerJ Comput Sci. 2023 Nov 15;9:e1678. doi: 10.7717/peerj-cs.1678 (PMC10703034; doi:10.7717/peerj-cs.1678)
Supplement: Supplemental Information 2 [file peerj-cs-09-1678-s002.zip › src/main/java/crosschain/encryption/Algorithm/RSAUtil.java]

package crosschain.encryption.Algorithm;

import sun.misc.BASE64Decoder;
import sun.misc.BASE64Encoder;

import javax.crypto.Cipher;
import java.io.ByteArrayOutputStream;
import java.io.IOException;
import java.security.*;
import java.security.spec.PKCS8EncodedKeySpec;
import java.security.spec.X509EncodedKeySpec;

public class RSAUtil {

	//RSA最大解密密文大小
	private static final int MAX_DECRYPT_BLOCK = 256;

	//生成秘钥对
	public static KeyPair getKeyPair() throws Exception {
		KeyPairGenerator keyPairGenerator = KeyPairGenerator.getInstance("RSA");
		keyPairGenerator.initialize(2048);
		KeyPair keyPair = keyPairGenerator.generateKeyPair();
		return keyPair;
	}
	
	//获取公钥(Base64编码)
	public static String getPublicKey(KeyPair keyPair){
		PublicKey publicKey = keyPair.getPublic();
		byte[] bytes = publicKey.getEncoded();
		return byte2Base64(bytes);
	}
	
	//获取私钥(Base64编码)
	public static String getPrivateKey(KeyPair keyPair){
		PrivateKey privateKey = keyPair.getPrivate();
		byte[] bytes = privateKey.getEncoded();
		return byte2Base64(bytes);
	}
	
	//将Base64编码后的公钥转换成PublicKey对象
	public static PublicKey string2PublicKey(String pubStr) throws Exception{
		byte[] keyBytes = base642Byte(pubStr);
		X509EncodedKeySpec keySpec = new X509EncodedKeySpec(keyBytes);
		KeyFactory keyFactory = KeyFactory.getInstance("RSA");
		PublicKey publicKey = keyFactory.generatePublic(keySpec);
		return publicKey;
	}
	
	//将Base64编码后的私钥转换成PrivateKey对象
	public static PrivateKey string2PrivateKey(String priStr) throws Exception{
		byte[] keyBytes = base642Byte(priStr);
		PKCS8EncodedKeySpec keySpec = new PKCS8EncodedKeySpec(keyBytes);
		KeyFactory keyFactory = KeyFactory.getInstance("RSA");
		PrivateKey privateKey = keyFactory.generatePrivate(keySpec);
		return privateKey;
	}
	
	//公钥加密
	public static byte[] publicEncrypt(byte[] content, PublicKey publicKey) throws Exception{
		Cipher cipher = Cipher.getInstance("RSA");
		cipher.init(Cipher.ENCRYPT_MODE, publicKey);
		byte[] bytes = cipher.doFinal(content);
		return bytes;
	}
	
	//私钥解密
	public static byte[] privateDecrypt(byte[] content, PrivateKey privateKey) throws Exception{
		Cipher cipher = Cipher.getInstance("RSA");
		cipher.init(Cipher.DECRYPT_MODE, privateKey);

		//对数据分段解密
		int inputLen = content.length;
		ByteArrayOutputStream out = new ByteArrayOutputStream();
		int offSet = 0;
		byte[] cache;
		int i = 0;
		while (inputLen - offSet > 0){
			if(inputLen - offSet > MAX_DECRYPT_BLOCK){
				cache = cipher.doFinal(content, offSet, MAX_DECRYPT_BLOCK);
			}
			else{
				cache = cipher.doFinal(content, offSet, inputLen - offSet);
			}
			out.write(cache, 0, cache.length);
			i++;
			offSet = i * MAX_DECRYPT_BLOCK;
		}
		byte[] bytes = out.toByteArray();
		out.close();
		return bytes;
//		//直接解密
//		byte[] bytes = cipher.doFinal(content);
//		return bytes;
	}
	
	//字节数组转Base64编码
	public static String byte2Base64(byte[] bytes){
		BASE64Encoder encoder = new BASE64Encoder();
		return encoder.encode(bytes);
	}

	//Base64编码转字节数组
	public static byte[] base642Byte(String base64Key) throws IOException{
		BASE64Decoder decoder = new BASE64Decoder();
		return decoder.decodeBuffer(base64Key);
	}
}
