# Supplementary material for: A secure cross-domain interaction scheme for blockchain-based intelligent transportation systems
Source: PeerJ Comput Sci. 2023 Nov 15;9:e1678. doi: 10.7717/peerj-cs.1678 (PMC10703034; doi:10.7717/peerj-cs.1678)
Supplement: Supplemental Information 2 [file peerj-cs-09-1678-s002.zip › src/main/java/crosschain/encryption/Keys/DecryptData.java]

package crosschain.encryption.Keys;

import javax.crypto.Cipher;
import javax.crypto.spec.SecretKeySpec;
import java.math.BigInteger;

/**
 * 通用的（包含数字和字符）的解密
 */
public class DecryptData {
	// 乘法解密(RSA)
	public static String DecryptMulti(Key k, String t) {
		BigInteger data = new BigInteger(t);
		return Encrypt.decryptionMulti(k, data).toString();
	}

	// 加法解密(paillier)
	public static String DecryptPlus(Key k, String t) {
		BigInteger data = new BigInteger(t);
		return Encrypt.decryptionPlus(k, data).toString();
	}

	// AES解密
	public static String DecryptAes(SecretKeySpec k, String t) throws Exception {
		// 创建密码器
		Cipher cipher = Cipher.getInstance("AES");
		// 初始化为解密模式的密码器
		cipher.init(cipher.DECRYPT_MODE, k);
		byte[] bytes = Util.StringToBytes(t);
		byte[] result = cipher.doFinal(bytes);

		String string = new String(result);

		return string;
	}

}
