# Supplementary material for: A secure cross-domain interaction scheme for blockchain-based intelligent transportation systems
Source: PeerJ Comput Sci. 2023 Nov 15;9:e1678. doi: 10.7717/peerj-cs.1678 (PMC10703034; doi:10.7717/peerj-cs.1678)
Supplement: Supplemental Information 2 [file peerj-cs-09-1678-s002.zip › src/main/java/crosschain/encryption/Keys/Init_Keys.java]

package crosschain.encryption.Keys;

import javax.crypto.Cipher;
import javax.crypto.KeyGenerator;
import javax.crypto.SecretKey;
import javax.crypto.spec.SecretKeySpec;
import java.io.Serializable;

/**
 * 密钥初始化
 */
public class Init_Keys implements Serializable {

    //	private static final long serialVersionUID= -4912521145290965808l;
    private int userID;
    private int userPwd;
    private Key key1;
    private SecretKeySpec key2;


    public Init_Keys(int Pwd) throws Exception {

        userID = 0;//身份鉴别码
        userPwd = Pwd;//用户识别码


        // 全同态加密算法密钥生成（rsa和paillier）
        long seed = (long) (Math.random() * 1000000000);
        key1 = new Key(64);

        // 创建AES的Key
        KeyGenerator kGenerator = KeyGenerator.getInstance("AES");
        // 128位的key
        kGenerator.init(128);
        // 生成一个密钥
        SecretKey secretKey = kGenerator.generateKey();
        // 返回基本编码格式的密钥，如果此密钥不支持编码，则返回null
        byte[] enCodeFormat = secretKey.getEncoded();
        // 转换为AES专用密钥
        key2 = new SecretKeySpec(enCodeFormat, "AES");

        // 创建密码器
        Cipher cipher = Cipher.getInstance("AES");

        // 初始化为加密模式的密码器
        cipher.init(Cipher.ENCRYPT_MODE, key2);
    }

    public int getID() {
        return userID;
    }

    public int getPwd() {
        return userPwd;
    }

    //得到全同态加密密钥
    public Key getKey() {
        return key1;
    }
    //得到AES密钥
    public SecretKeySpec getKeyAes() {
        return key2;
    }

}
