# Supplementary material for: A secure cross-domain interaction scheme for blockchain-based intelligent transportation systems
Source: PeerJ Comput Sci. 2023 Nov 15;9:e1678. doi: 10.7717/peerj-cs.1678 (PMC10703034; doi:10.7717/peerj-cs.1678)
Supplement: Supplemental Information 2 [file peerj-cs-09-1678-s002.zip › src/main/java/crosschain/encryption/test/Test.java]

package crosschain.homomorphicEncryption.AES_RSA_PAILLIER.test;


import crosschain.homomorphicEncryption.AES_RSA_PAILLIER.Algorithm.*;
import crosschain.homomorphicEncryption.AES_RSA_PAILLIER.Keys.*;

import javax.crypto.spec.SecretKeySpec;
import java.math.BigInteger;

public class Test {
    private static AESUtil aes = new AESUtil();
    private static final String plain_string = "明天会更好";
    private static final Integer plain_int_1 = 7;
    private static final Integer plain_int_2 = 3;

    public static void main(String[] arg) {

        try {
            Init_Keys init_keys = new Init_Keys(2018);

            SecretKeySpec aesKey = init_keys.getKeyAes();
            Key homomorphicKey= init_keys.getKey();

            String secret_int_1 = EncryptData.encryptPlus(homomorphicKey, plain_int_1.toString());
            String secret_int_2 = EncryptData.encryptPlus(homomorphicKey, plain_int_2.toString());
            String secret_sum = Encrypt.add(new BigInteger(secret_int_1), new BigInteger(secret_int_2)).toString();
            String plain_sum = DecryptData.DecryptPlus(homomorphicKey, secret_sum);
            System.out.println(plain_int_1 + " Paillier加密：" + secret_int_1);
            System.out.println(plain_int_2 + " Paillier加密：" + secret_int_2);
            System.out.println("两个密文之和：" + secret_sum);
            System.out.println("密文之和解密：" + plain_sum);

            System.out.println();

            secret_int_1 = EncryptData.encryptMulti(homomorphicKey, plain_int_1.toString());
            secret_int_2 = EncryptData.encryptMulti(homomorphicKey, plain_int_2.toString());
            secret_sum = Encrypt.multi(new BigInteger(secret_int_1), new BigInteger(secret_int_2)).toString();
            plain_sum = DecryptData.DecryptMulti(homomorphicKey, secret_sum);
            System.out.println(plain_int_1 + " RSA加密：" + secret_int_1);
            System.out.println(plain_int_2 + " RSA加密：" + secret_int_2);
            System.out.println("两个密文之积：" + secret_sum);
            System.out.println("密文之积解密：" + plain_sum);

            System.out.println();

            String secret_string = EncryptData.encryptAes(aesKey, plain_string);
            String plain = DecryptData.DecryptAes(aesKey, secret_string);
            System.out.println(plain_string + " AES加密：" + secret_string);
            System.out.println("AES解密：" + plain);

        } catch (Exception e) {
            e.printStackTrace();
        }

    }
}
