# Supplementary material for: A secure cross-domain interaction scheme for blockchain-based intelligent transportation systems
Source: PeerJ Comput Sci. 2023 Nov 15;9:e1678. doi: 10.7717/peerj-cs.1678 (PMC10703034; doi:10.7717/peerj-cs.1678)
Supplement: Supplemental Information 2 [file peerj-cs-09-1678-s002.zip › src/main/java/crosschain/encryption/Utils/Encryption.java]

package crosschain.encryption.Utils;


import crosschain.homomorphicEncryption.AES_RSA_PAILLIER.Algorithm.AESUtil;
import crosschain.homomorphicEncryption.AES_RSA_PAILLIER.Algorithm.RSAUtil;

import javax.crypto.SecretKey;
import java.math.BigInteger;
import java.security.PublicKey;

public class Encryption {
    //AES加密，传入明文和密钥，得到密文
    public static String aes_encryption(String message, SecretKey key){
//        byte[] encodedBytes = AESUtil.AesEcbEncode(message.getBytes(), key);
//        String encodedText = AESUtil.byte2Base64(encodedBytes);
//        System.out.println("AES ECB模式 加密密文：" + encodedText);

        byte[] encodedBytes = AESUtil.AesCbcEncode(message.getBytes(), key, AESUtil.IVPARAMETERS);
        String encodedText = AESUtil.byte2Base64(encodedBytes);

        return encodedText;
    }

    //RSA加密，传入明文和公钥，得到密文
    public static BigInteger rsa_encryption(BigInteger message, PublicKey publicKey) throws Exception{
        byte[] privateTextByte = RSAUtil.publicEncrypt(message.toByteArray(), publicKey);
//        String privateText = RSAUtil.byte2Base64(privateTextByte);
        BigInteger privateText = new BigInteger(privateTextByte);
        return privateText;
    }
}
