# Supplementary material for: A secure cross-domain interaction scheme for blockchain-based intelligent transportation systems
Source: PeerJ Comput Sci. 2023 Nov 15;9:e1678. doi: 10.7717/peerj-cs.1678 (PMC10703034; doi:10.7717/peerj-cs.1678)
Supplement: Supplemental Information 2 [file peerj-cs-09-1678-s002.zip › src/main/java/crosschain/fabric/gateway_connect/chaincodeEvent/ChaincodeEventCapture.java]

package crosschain.fabric.gateway_connect.chaincodeEvent;

import org.hyperledger.fabric.sdk.BlockEvent;
import org.hyperledger.fabric.sdk.ChaincodeEvent;

public class ChaincodeEventCapture {
    private final String handle;
    private final BlockEvent blockEvent;
    private final ChaincodeEvent chaincodeEvent;

    public ChaincodeEventCapture(String handle, BlockEvent blockEvent,
                                 ChaincodeEvent chaincodeEvent) {
        this.handle = handle;
        this.blockEvent = blockEvent;
        this.chaincodeEvent = chaincodeEvent;
    }

    /**
     * @return the handle
     */
    public String getHandle() {
        return handle;
    }

    /**
     * @return the blockEvent
     */
    public BlockEvent getBlockEvent() {
        return blockEvent;
    }

    /**
     * @return the chaincodeEvent
     */
    public ChaincodeEvent getChaincodeEvent() {
        return chaincodeEvent;
    }
}
