# Supplementary material for: A secure cross-domain interaction scheme for blockchain-based intelligent transportation systems
Source: PeerJ Comput Sci. 2023 Nov 15;9:e1678. doi: 10.7717/peerj-cs.1678 (PMC10703034; doi:10.7717/peerj-cs.1678)
Supplement: Supplemental Information 2 [file peerj-cs-09-1678-s002.zip › src/main/java/crosschain/fabric/gateway_connect/Sample.java]

package crosschain.fabric.gateway_connect;

import org.hyperledger.fabric.gateway.*;

import java.io.IOException;
import java.nio.file.Path;
import java.nio.file.Paths;

class Sample {
    public static void main(String[] args) throws IOException {

        // 载入一个存在的持有用户身份的钱包，用于访问fabric网络
        Path walletDirectory = Paths.get("wallet");
        Wallet wallet = Wallets.newFileSystemWallet(walletDirectory);

        //Path为fabric网络配置文件的路径
        Path networkConfigFile = Paths.get("src/main/resources/connection1.json");

//        wallet.put("user1",,);
        // 配置gateway连接用于访问fabric网络（用户和网络配置文件）
        Gateway.Builder builder = Gateway.createBuilder()
                .identity(wallet, "user1")
                .networkConfig(networkConfigFile);

        // 创建一个gateway连接
//        try (Gateway gateway = builder.connect()) {
            Gateway gateway = builder.connect();
            //根据gateway获取指定的通道网络
            Network network = gateway.getNetwork("mychannel");
            //根据chaincode名称从通道网络中获取智能合约
            Contract contract = network.getContract("fabcar");
             System.out.println(network.toString());

//            // 提交事务 存储到账本
//            byte[] createCarResult = contract.createTransaction("createCar")
//                    .submit("CAR10", "VW", "Polo", "Grey", "Mary");
//            System.out.println(new String(createCarResult, StandardCharsets.UTF_8));
//
//            // 从账本中查询状态
//            byte[] queryAllCarsResult = contract.eval("queryAllCars");
//            System.out.println(new String(queryAllCarsResult, StandardCharsets.UTF_8));

//        } catch (ContractException | TimeoutException | InterruptedException e) {
//            e.printStackTrace();
//        }
    }
}
