# Supplementary material for: A secure cross-domain interaction scheme for blockchain-based intelligent transportation systems
Source: PeerJ Comput Sci. 2023 Nov 15;9:e1678. doi: 10.7717/peerj-cs.1678 (PMC10703034; doi:10.7717/peerj-cs.1678)
Supplement: Supplemental Information 2 [file peerj-cs-09-1678-s002.zip › src/main/java/crosschain/fisco/client/entity/BasicInfo.java]

package crosschain.fisco.client.entity;


import java.math.BigInteger;

public class BasicInfo {

    private String SrcChainCode;
    private String DestChainCode;
    private String SrcBid;
    private String DestBid;
    private BigInteger TxType;

    public BasicInfo() {
    }

    @Override
    public String toString() {
        return "BasicInfo{" +
                "SrcChainCode='" + SrcChainCode + '\'' +
                ", DestChainCode='" + DestChainCode + '\'' +
                ", SrcBid='" + SrcBid + '\'' +
                ", DestBid='" + DestBid + '\'' +
                ", TxType=" + TxType +
                '}';
    }

    public BasicInfo(String srcChainCode, String destChainCode, String srcBid, String destBid, BigInteger txType) {
        SrcChainCode = srcChainCode;
        DestChainCode = destChainCode;
        SrcBid = srcBid;
        DestBid = destBid;
        TxType = txType;
    }

    public String getSrcChainCode() {
        return SrcChainCode;
    }

    public void setSrcChainCode(String srcChainCode) {
        SrcChainCode = srcChainCode;
    }

    public String getDestChainCode() {
        return DestChainCode;
    }

    public void setDestChainCode(String destChainCode) {
        DestChainCode = destChainCode;
    }

    public String getSrcBid() {
        return SrcBid;
    }

    public void setSrcBid(String srcBid) {
        SrcBid = srcBid;
    }

    public String getDestBid() {
        return DestBid;
    }

    public void setDestBid(String destBid) {
        DestBid = destBid;
    }

    public BigInteger getTxType() {
        return TxType;
    }

    public void setTxType(BigInteger txType) {
        TxType = txType;
    }


}
