# Supplementary material for: A secure cross-domain interaction scheme for blockchain-based intelligent transportation systems
Source: PeerJ Comput Sci. 2023 Nov 15;9:e1678. doi: 10.7717/peerj-cs.1678 (PMC10703034; doi:10.7717/peerj-cs.1678)
Supplement: Supplemental Information 2 [file peerj-cs-09-1678-s002.zip › src/main/java/crosschain/fisco/client/entity/TxOriginEnum.java]

package crosschain.fisco.client.entity;

public enum TxOriginEnum {
    SRC,
    DEST,
    RELAY
}
