# Supplementary material for: A secure cross-domain interaction scheme for blockchain-based intelligent transportation systems
Source: PeerJ Comput Sci. 2023 Nov 15;9:e1678. doi: 10.7717/peerj-cs.1678 (PMC10703034; doi:10.7717/peerj-cs.1678)
Supplement: Supplemental Information 2 [file peerj-cs-09-1678-s002.zip › src/main/java/crosschain/fisco/solidity/CrossChainContract.java]

package crosschain.fisco.solidity;

//solidity/;

import org.fisco.bcos.sdk.abi.FunctionReturnDecoder;
import org.fisco.bcos.sdk.abi.TypeReference;
import org.fisco.bcos.sdk.abi.datatypes.*;
import org.fisco.bcos.sdk.abi.datatypes.generated.Uint256;
import org.fisco.bcos.sdk.abi.datatypes.generated.Uint8;
import org.fisco.bcos.sdk.abi.datatypes.generated.tuples.generated.*;
import org.fisco.bcos.sdk.client.Client;
import org.fisco.bcos.sdk.contract.Contract;
import org.fisco.bcos.sdk.crypto.CryptoSuite;
import org.fisco.bcos.sdk.crypto.keypair.CryptoKeyPair;
import org.fisco.bcos.sdk.eventsub.EventCallback;
import org.fisco.bcos.sdk.model.CryptoType;
import org.fisco.bcos.sdk.model.TransactionReceipt;
import org.fisco.bcos.sdk.model.callback.TransactionCallback;
import org.fisco.bcos.sdk.transaction.model.exception.ContractException;

import java.math.BigInteger;
import java.util.ArrayList;
import java.util.Arrays;
import java.util.Collections;
import java.util.List;

@SuppressWarnings("unchecked")
public class CrossChainContract extends Contract {
    public static final String[] BINARY_ARRAY = {"608060405234801561001057600080fd5b506174d880620000216000396000f3fe6080604052600436106100c25760003560e01c806370a082311161007f578063c4d66de811610059578063c4d66de814610248578063e1f21c6714610271578063eca33be71461029a578063f8b8042d146102c3576100c2565b806370a08231146101b957806390646b4a146101f6578063a9059cbb1461021f576100c2565b80630af4187d146100c75780630d8e6e2c146101045780632de666531461012f57806342037c611461014b57806347566a82146101745780635a900d3c1461019d575b600080fd5b3480156100d357600080fd5b506100ee60048036038101906100e991906158ce565b610307565b6040516100fb91906170e4565b60405180910390f35b34801561011057600080fd5b506101196103fb565b6040516101269190616bea565b60405180910390f35b61014960048036038101906101449190615b98565b61049d565b005b34801561015757600080fd5b50610172600480360381019061016d9190615df7565b610a5c565b005b34801561018057600080fd5b5061019b60048036038101906101969190615b44565b6119ba565b005b6101b760048036038101906101b29190615959565b612809565b005b3480156101c557600080fd5b506101e060048036038101906101db91906158a5565b612cb8565b6040516101ed91906170e4565b60405180910390f35b34801561020257600080fd5b5061021d600480360381019061021891906158a5565b612cff565b005b34801561022b57600080fd5b5061024660048036038101906102419190615ac7565b612d9a565b005b34801561025457600080fd5b5061026f600480360381019061026a91906158a5565b612da6565b005b34801561027d57600080fd5b506102986004803603810190610293919061590a565b612eef565b005b3480156102a657600080fd5b506102c160048036038101906102bc9190615b03565b612efc565b005b3480156102cf57600080fd5b506102ea60048036038101906102e59190615b03565b612f97565b6040516102fe989796959493929190616b49565b60405180910390f35b60008073ffffffffffffffffffffffffffffffffffffffff168373ffffffffffffffffffffffffffffffffffffffff16141580156103725750600073ffffffffffffffffffffffffffffffffffffffff168273ffffffffffffffffffffffffffffffffffffffff1614155b6103b1576040517f08c379a00000000000000000000000000000000000000000000000000000000081526004016103a890616dca565b60405180910390fd5b60006007600085856040516020016103ca929190616a54565b6040516020818303038152906040528051906020012081526020019081526020016000205490508091505092915050565b606060048054600181600116156101000203166002900480601f0160208091040260200160405190810160405280929190818152602001828054600181600116156101000203166002900480156104935780601f1061046857610100808354040283529160200191610493565b820191906000526020600020905b81548152906001019060200180831161047657829003601f168201915b5050505050905090565b6104a56139af565b6104e4576040517f08c379a00000000000000000000000000000000000000000000000000000000081526004016104db90616eea565b60405180910390fd5b600073ffffffffffffffffffffffffffffffffffffffff168a73ffffffffffffffffffffffffffffffffffffffff161415610554576040517f08c379a000000000000000000000000000000000000000000000000000000000815260040161054b90616dca565b60405180910390fd5b816040516020016105659190616ada565b60405160208183030381529060405280519060200120600460405160200161058d9190616af1565b60405160208183030381529060405280519060200120146105e3576040517f08c379a00000000000000000000000000000000000000000000000000000000081526004016105da90616f4a565b60405180910390fd5b60008760ff1614806105f8575060018760ff16145b80610606575060028760ff16145b610645576040517f08c379a000000000000000000000000000000000000000000000000000000000815260040161063c90616ce7565b60405180910390fd5b60606106508b613a4f565b905061065a61549e565b61066b8d838d8d8d8c60018f613cfa565b905085816101400181905250848160e0018190525083816101a0018190525060008960ff1614156106a5576106a08c88613e2c565b6106d9565b60018960ff1614156106c0576106bb8c88613e53565b6106d8565b60028960ff1614156106d7576106d68c88613efd565b5b5b5b60006060848060200190518101906106f19190615ecb565b915091506106fd615544565b60405180606001604052808481526020018381526020013373ffffffffffffffffffffffffffffffffffffffff1681525090508084610160018190525083600560008d6040516020016107509190616ada565b604051602081830303815290604052805190602001208152602001908152602001600020600082015181600001908051906020019061079092919061557b565b5060208201518160010190805190602001906107ad92919061557b565b5060408201518160020190805190602001906107ca92919061557b565b5060608201518160030190805190602001906107e792919061557b565b50608082015181600401908051906020019061080492919061557b565b5060a08201518160050160006101000a81548160ff021916908360ff16021790555060c08201518160060190805190602001906108429291906155fb565b5060e082015181600701908051906020019061085f92919061557b565b506101008201518160080160006101000a81548160ff0219169083600381111561088557fe5b02179055506101208201518160080160016101000a81548160ff021916908360028111156108af57fe5b02179055506101408201518160090190805190602001906108d192919061557b565b5061016082015181600a0160008201518160000155602082015181600101908051906020019061090292919061557b565b5060408201518160020160006101000a81548173ffffffffffffffffffffffffffffffffffffffff021916908373ffffffffffffffffffffffffffffffffffffffff160217905550505061018082015181600d0160008201518160000155602082015181600101908051906020019061097c92919061557b565b5060408201518160020160006101000a81548173ffffffffffffffffffffffffffffffffffffffff021916908373ffffffffffffffffffffffffffffffffffffffff16021790555050506101a08201518160100190805190602001906109e392919061557b565b506101c08201518160110160006101000a81548160ff02191690836002811115610a0957fe5b02179055509050507fb03cbff5de7f38c07d0c4e60ffb200c548db20948f548306ffdc15e77f9f889e8b8d604051610a42929190616d47565b60405180910390a150505050505050505050505050505050565b610a646139af565b610aa3576040517f08c379a0000000000000000000000000000000000000000000000000000000008152600401610a9a90616eea565b60405180910390fd5b60016003811115610ab057fe5b836003811115610abc57fe5b1480610ade575060026003811115610ad057fe5b836003811115610adc57fe5b145b80610afe5750600380811115610af057fe5b836003811115610afc57fe5b145b610b3d576040517f08c379a0000000000000000000000000000000000000000000000000000000008152600401610b3490616f2a565b60405180910390fd5b81604051602001610b4e9190616ada565b604051602081830303815290604052805190602001206004604051602001610b769190616af1565b6040516020818303038152906040528051906020012014610bcc576040517f08c379a0000000000000000000000000000000000000000000000000000000008152600401610bc390616f4a565b60405180910390fd5b610bd461549e565b6005600086604051602001610be99190616ada565b604051602081830303815290604052805190602001208152602001908152602001600020604051806101e0016040529081600082018054600181600116156101000203166002900480601f016020809104026020016040519081016040528092919081815260200182805460018160011615610100020316600290048015610cb25780601f10610c8757610100808354040283529160200191610cb2565b820191906000526020600020905b815481529060010190602001808311610c9557829003601f168201915b50505050508152602001600182018054600181600116156101000203166002900480601f016020809104026020016040519081016040528092919081815260200182805460018160011615610100020316600290048015610d545780601f10610d2957610100808354040283529160200191610d54565b820191906000526020600020905b815481529060010190602001808311610d3757829003601f168201915b50505050508152602001600282018054600181600116156101000203166002900480601f016020809104026020016040519081016040528092919081815260200182805460018160011615610100020316600290048015610df65780601f10610dcb57610100808354040283529160200191610df6565b820191906000526020600020905b815481529060010190602001808311610dd957829003601f168201915b50505050508152602001600382018054600181600116156101000203166002900480601f016020809104026020016040519081016040528092919081815260200182805460018160011615610100020316600290048015610e985780601f10610e6d57610100808354040283529160200191610e98565b820191906000526020600020905b815481529060010190602001808311610e7b57829003601f168201915b50505050508152602001600482018054600181600116156101000203166002900480601f016020809104026020016040519081016040528092919081815260200182805460018160011615610100020316600290048015610f3a5780601f10610f0f57610100808354040283529160200191610f3a565b820191906000526020600020905b815481529060010190602001808311610f1d57829003601f168201915b505050505081526020016005820160009054906101000a900460ff1660ff1660ff168152602001600682018054600181600116156101000203166002900480601f016020809104026020016040519081016040528092919081815260200182805460018160011615610100020316600290048015610ff95780601f10610fce57610100808354040283529160200191610ff9565b820191906000526020600020905b8154","81529060010190602001808311610fdc57829003601f168201915b50505050508152602001600782018054600181600116156101000203166002900480601f01602080910402602001604051908101604052809291908181526020018280546001816001161561010002031660029004801561109b5780601f106110705761010080835404028352916020019161109b565b820191906000526020600020905b81548152906001019060200180831161107e57829003601f168201915b505050505081526020016008820160009054906101000a900460ff1660038111156110c257fe5b60038111156110cd57fe5b81526020016008820160019054906101000a900460ff1660028111156110ef57fe5b60028111156110fa57fe5b8152602001600982018054600181600116156101000203166002900480601f0160208091040260200160405190810160405280929190818152602001828054600181600116156101000203166002900480156111975780601f1061116c57610100808354040283529160200191611197565b820191906000526020600020905b81548152906001019060200180831161117a57829003601f168201915b50505050508152602001600a820160405180606001604052908160008201548152602001600182018054600181600116156101000203166002900480601f0160208091040260200160405190810160405280929190818152602001828054600181600116156101000203166002900480156112535780601f1061122857610100808354040283529160200191611253565b820191906000526020600020905b81548152906001019060200180831161123657829003601f168201915b505050505081526020016002820160009054906101000a900473ffffffffffffffffffffffffffffffffffffffff1673ffffffffffffffffffffffffffffffffffffffff1673ffffffffffffffffffffffffffffffffffffffff16815250508152602001600d820160405180606001604052908160008201548152602001600182018054600181600116156101000203166002900480601f0160208091040260200160405190810160405280929190818152602001828054600181600116156101000203166002900480156113695780601f1061133e57610100808354040283529160200191611369565b820191906000526020600020905b81548152906001019060200180831161134c57829003601f168201915b505050505081526020016002820160009054906101000a900473ffffffffffffffffffffffffffffffffffffffff1673ffffffffffffffffffffffffffffffffffffffff1673ffffffffffffffffffffffffffffffffffffffff16815250508152602001601082018054600181600116156101000203166002900480601f0160208091040260200160405190810160405280929190818152602001828054600181600116156101000203166002900480156114655780601f1061143a57610100808354040283529160200191611465565b820191906000526020600020905b81548152906001019060200180831161144857829003601f168201915b505050505081526020016011820160009054906101000a900460ff16600281111561148c57fe5b600281111561149757fe5b815250509050600060038111156114aa57fe5b81610100015160038111156114bb57fe5b146114fb576040517f08c379a00000000000000000000000000000000000000000000000000000000081526004016114f290616f0a565b60405180910390fd5b6000816101c0015190506000600281111561151257fe5b81600281111561151e57fe5b14156116135760008260a0015160ff1614156115635760008260c0015180602001905181019061154e9190615ea2565b905061155b838783614078565b925050611612565b60018260a0015160ff1614156115a65760008260c0015180602001905181019061158d9190615f1f565b50505091505061159e8387836140dd565b925050611611565b60028260a0015160ff16141561161057600060608360c001518060200190518101906115d29190615d60565b925050506000815114611600576000818060200190518101906115f59190615f1f565b505050915050809250505b61160b8488846141bd565b935050505b5b5b5b84826101000190600381111561162557fe5b9081600381111561163257fe5b81525050600060608480602001905181019061164e9190615ecb565b9150915061165a61567b565b60405180606001604052808481526020018381526020013373ffffffffffffffffffffffffffffffffffffffff1681525090508085610180018190525084600560008b6040516020016116ad9190616ada565b60405160208183030381529060405280519060200120815260200190815260200160002060008201518160000190805190602001906116ed92919061557b565b50602082015181600101908051906020019061170a92919061557b565b50604082015181600201908051906020019061172792919061557b565b50606082015181600301908051906020019061174492919061557b565b50608082015181600401908051906020019061176192919061557b565b5060a08201518160050160006101000a81548160ff021916908360ff16021790555060c082015181600601908051906020019061179f9291906155fb565b5060e08201518160070190805190602001906117bc92919061557b565b506101008201518160080160006101000a81548160ff021916908360038111156117e257fe5b02179055506101208201518160080160016101000a81548160ff0219169083600281111561180c57fe5b021790555061014082015181600901908051906020019061182e92919061557b565b5061016082015181600a0160008201518160000155602082015181600101908051906020019061185f92919061557b565b5060408201518160020160006101000a81548173ffffffffffffffffffffffffffffffffffffffff021916908373ffffffffffffffffffffffffffffffffffffffff160217905550505061018082015181600d016000820151816000015560208201518160010190805190602001906118d992919061557b565b5060408201518160020160006101000a81548173ffffffffffffffffffffffffffffffffffffffff021916908373ffffffffffffffffffffffffffffffffffffffff16021790555050506101a082015181601001908051906020019061194092919061557b565b506101c08201518160110160006101000a81548160ff0219169083600281111561196657fe5b02179055509050507f8d135a489d96e1765343829efa6bdb58c98291044f2e2e7438541601e14d358285600001518660a001516040516119a7929190616fdb565b60405180910390a1505050505050505050565b6119c261549e565b60056000846040516020016119d79190616ada565b604051602081830303815290604052805190602001208152602001908152602001600020604051806101e0016040529081600082018054600181600116156101000203166002900480601f016020809104026020016040519081016040528092919081815260200182805460018160011615610100020316600290048015611aa05780601f10611a7557610100808354040283529160200191611aa0565b820191906000526020600020905b815481529060010190602001808311611a8357829003601f168201915b50505050508152602001600182018054600181600116156101000203166002900480601f016020809104026020016040519081016040528092919081815260200182805460018160011615610100020316600290048015611b425780601f10611b1757610100808354040283529160200191611b42565b820191906000526020600020905b815481529060010190602001808311611b2557829003601f168201915b50505050508152602001600282018054600181600116156101000203166002900480601f016020809104026020016040519081016040528092919081815260200182805460018160011615610100020316600290048015611be45780601f10611bb957610100808354040283529160200191611be4565b820191906000526020600020905b815481529060010190602001808311611bc757829003601f168201915b50505050508152602001600382018054600181600116156101000203166002900480601f016020809104026020016040519081016040528092919081815260200182805460018160011615610100020316600290048015611c865780601f10611c5b57610100808354040283529160200191611c86565b820191906000526020600020905b815481529060010190602001808311611c6957829003601f168201915b50505050508152602001600482018054600181600116156101000203166002900480601f016020809104026020016040519081016040528092919081815260200182805460018160011615610100020316600290048015611d285780601f10611cfd57610100808354040283529160200191611d28565b820191906000526020600020905b815481529060010190602001808311611d0b57829003601f168201915b505050505081526020016005820160009054906101000a900460ff1660ff1660ff168152602001600682018054600181600116156101000203166002900480601f016020809104026020016040519081016040528092919081815260200182805460018160011615610100020316600290048015611de75780601f10611dbc57610100808354040283529160200191611de7565b820191906000526020600020905b815481529060010190602001808311611dca57829003601f168201915b50505050508152602001600782018054600181600116156101000203166002900480601f016020809104026020016040519081016040528092919081815260200182805460018160011615610100020316600290048015611e895780601f10611e5e57610100808354040283529160200191611e89565b820191906000526020600020905b815481529060010190602001808311611e6c57829003601f168201915b505050505081526020016008820160009054906101000a900460ff166003811115611eb057fe5b6003811115611ebb57fe5b81526020016008820160019054906101000a900460ff166002811115611edd57fe5b6002811115611ee857fe5b8152602001600982018054600181600116156101000203166002900480601f016020809104026020016040519081016040528092919081815260200182805460018160011615610100020316600290048015611f855780601f10611f5a57610100808354040283529160200191611f85565b820191906000526020600020905b815481529060010190602001808311611f6857829003601f168201915b50505050508152602001600a820160405180606001604052908160008201548152602001600182018054600181600116156101000203166002900480601f016020809104026020016040519081016040528092919081815260","2001828054600181600116156101000203166002900480156120415780601f1061201657610100808354040283529160200191612041565b820191906000526020600020905b81548152906001019060200180831161202457829003601f168201915b505050505081526020016002820160009054906101000a900473ffffffffffffffffffffffffffffffffffffffff1673ffffffffffffffffffffffffffffffffffffffff1673ffffffffffffffffffffffffffffffffffffffff16815250508152602001600d820160405180606001604052908160008201548152602001600182018054600181600116156101000203166002900480601f0160208091040260200160405190810160405280929190818152602001828054600181600116156101000203166002900480156121575780601f1061212c57610100808354040283529160200191612157565b820191906000526020600020905b81548152906001019060200180831161213a57829003601f168201915b505050505081526020016002820160009054906101000a900473ffffffffffffffffffffffffffffffffffffffff1673ffffffffffffffffffffffffffffffffffffffff1673ffffffffffffffffffffffffffffffffffffffff16815250508152602001601082018054600181600116156101000203166002900480601f0160208091040260200160405190810160405280929190818152602001828054600181600116156101000203166002900480156122535780601f1061222857610100808354040283529160200191612253565b820191906000526020600020905b81548152906001019060200180831161223657829003601f168201915b505050505081526020016011820160009054906101000a900460ff16600281111561227a57fe5b600281111561228557fe5b8152505090506000600281111561229857fe5b816101c0015160028111156122a957fe5b146122e9576040517f08c379a00000000000000000000000000000000000000000000000000000000081526004016122e090616d27565b60405180910390fd5b6003808111156122f557fe5b816101000151600381111561230657fe5b148061232d57506002600381111561231a57fe5b816101000151600381111561232b57fe5b145b61236c576040517f08c379a000000000000000000000000000000000000000000000000000000000815260040161236390616d07565b60405180910390fd5b606061237733613a4f565b9050816060015160405160200161238e9190616ada565b60405160208183030381529060405280519060200120816040516020016123b59190616ada565b604051602081830303815290604052805190602001201461240b576040517f08c379a000000000000000000000000000000000000000000000000000000000815260040161240290616eaa565b60405180910390fd5b6001600281111561241857fe5b826101200151600281111561242957fe5b14612469576040517f08c379a000000000000000000000000000000000000000000000000000000000815260040161246090616daa565b60405180910390fd5b60008260a0015160ff16141561248d576124888260c00151308561429d565b6124d1565b60018260a0015160ff1614156124b0576124ab8260c00151846143cf565b6124d0565b60028260a0015160ff1614156124cf576124ce8260c0015184614437565b5b5b5b600282610120019060028111156124e457fe5b908160028111156124f157fe5b8152505081600560008660405160200161250b9190616ada565b604051602081830303815290604052805190602001208152602001908152602001600020600082015181600001908051906020019061254b92919061557b565b50602082015181600101908051906020019061256892919061557b565b50604082015181600201908051906020019061258592919061557b565b5060608201518160030190805190602001906125a292919061557b565b5060808201518160040190805190602001906125bf92919061557b565b5060a08201518160050160006101000a81548160ff021916908360ff16021790555060c08201518160060190805190602001906125fd9291906155fb565b5060e082015181600701908051906020019061261a92919061557b565b506101008201518160080160006101000a81548160ff0219169083600381111561264057fe5b02179055506101208201518160080160016101000a81548160ff0219169083600281111561266a57fe5b021790555061014082015181600901908051906020019061268c92919061557b565b5061016082015181600a016000820151816000015560208201518160010190805190602001906126bd92919061557b565b5060408201518160020160006101000a81548173ffffffffffffffffffffffffffffffffffffffff021916908373ffffffffffffffffffffffffffffffffffffffff160217905550505061018082015181600d0160008201518160000155602082015181600101908051906020019061273792919061557b565b5060408201518160020160006101000a81548173ffffffffffffffffffffffffffffffffffffffff021916908373ffffffffffffffffffffffffffffffffffffffff16021790555050506101a082015181601001908051906020019061279e92919061557b565b506101c08201518160110160006101000a81548160ff021916908360028111156127c457fe5b02179055509050507f16b51c12ab04ae685dfc370798c92fe6828b7cc8712da10be3240ec920e4204b836040516127fb9190616fad565b60405180910390a150505050565b8060405160200161281a9190616ada565b6040516020818303038152906040528051906020012060046040516020016128429190616af1565b6040516020818303038152906040528051906020012014612898576040517f08c379a000000000000000000000000000000000000000000000000000000000815260040161288f90616f4a565b60405180910390fd5b60008560ff1614806128ad575060018560ff16145b806128bb575060028560ff16145b6128fa576040517f08c379a00000000000000000000000000000000000000000000000000000000081526004016128f190616ce7565b60405180910390fd5b60008560ff161415612916576129118988866144ca565b61293f565b60018560ff1614156129325761292d8988866145f3565b61293e565b61293d898886614754565b5b5b606061294a8a613a4f565b905061295461549e565b612974828b8b8b8b8b600060405180602001604052806000815250613cfa565b905084816101400181905250838160e0018190525082816101a00181905250806005600083600001516040516020016129ad9190616ada565b60405160208183030381529060405280519060200120815260200190815260200160002060008201518160000190805190602001906129ed92919061557b565b506020820151816001019080519060200190612a0a92919061557b565b506040820151816002019080519060200190612a2792919061557b565b506060820151816003019080519060200190612a4492919061557b565b506080820151816004019080519060200190612a6192919061557b565b5060a08201518160050160006101000a81548160ff021916908360ff16021790555060c0820151816006019080519060200190612a9f9291906155fb565b5060e0820151816007019080519060200190612abc92919061557b565b506101008201518160080160006101000a81548160ff02191690836003811115612ae257fe5b02179055506101208201518160080160016101000a81548160ff02191690836002811115612b0c57fe5b0217905550610140820151816009019080519060200190612b2e92919061557b565b5061016082015181600a01600082015181600001556020820151816001019080519060200190612b5f92919061557b565b5060408201518160020160006101000a81548173ffffffffffffffffffffffffffffffffffffffff021916908373ffffffffffffffffffffffffffffffffffffffff160217905550505061018082015181600d01600082015181600001556020820151816001019080519060200190612bd992919061557b565b5060408201518160020160006101000a81548173ffffffffffffffffffffffffffffffffffffffff021916908373ffffffffffffffffffffffffffffffffffffffff16021790555050506101a0820151816010019080519060200190612c4092919061557b565b506101c08201518160110160006101000a81548160ff02191690836002811115612c6657fe5b02179055509050507fa708820a3dffc653e7997895bbd91de60498807398b93ef30dfddeda42d2bea4816000015188604051612ca3929190616f6a565b60405180910390a15050505050505050505050565b60006006600060095484604051602001612cd3929190616b1d565b604051602081830303815290604052805190602001208152602001908152602001600020549050919050565b600160009054906101000a900473ffffffffffffffffffffffffffffffffffffffff1673ffffffffffffffffffffffffffffffffffffffff163373ffffffffffffffffffffffffffffffffffffffff1614612d8f576040517f08c379a0000000000000000000000000000000000000000000000000000000008152600401612d86906170a4565b60405180910390fd5b612d976148da565b50565b612da26148da565b5050565b60001515600a60009054906101000a900460ff16151514612dfc576040517f08c379a0000000000000000000000000000000000000000000000000000000008152600401612df390616e4a565b60405180910390fd5b33600160006101000a81548173ffffffffffffffffffffffffffffffffffffffff021916908373ffffffffffffffffffffffffffffffffffffffff1602179055506040518060400160405280600281526020017f563100000000000000000000000000000000000000000000000000000000000081525060049080519060200190612e8892919061557b565b506000600981905550806000806101000a81548173ffffffffffffffffffffffffffffffffffffffff021916908373ffffffffffffffffffffffffffffffffffffffff1602179055506001600a60006101000a81548160ff02191690831515021790555050565b612ef76148da565b505050565b600160009054906101000a900473ffffffffffffffffffffffffffffffffffffffff1673ffffffffffffffffffffffffffffffffffffffff163373ffffffffffffffffffffffffffffffffffffffff1614612f8c576040517f08c379a0000000000000000000000000000000000000000000000000000000008152600401612f83906170a4565b60405180910390fd5b612f946148da565b50565b60608060008060006060806060612fac61549e565b600560008b604051602001612fc19190616ada565b6040516020818303038152906040528051906020012081526020019081","52602001600020604051806101e0016040529081600082018054600181600116156101000203166002900480601f01602080910402602001604051908101604052809291908181526020018280546001816001161561010002031660029004801561308a5780601f1061305f5761010080835404028352916020019161308a565b820191906000526020600020905b81548152906001019060200180831161306d57829003601f168201915b50505050508152602001600182018054600181600116156101000203166002900480601f01602080910402602001604051908101604052809291908181526020018280546001816001161561010002031660029004801561312c5780601f106131015761010080835404028352916020019161312c565b820191906000526020600020905b81548152906001019060200180831161310f57829003601f168201915b50505050508152602001600282018054600181600116156101000203166002900480601f0160208091040260200160405190810160405280929190818152602001828054600181600116156101000203166002900480156131ce5780601f106131a3576101008083540402835291602001916131ce565b820191906000526020600020905b8154815290600101906020018083116131b157829003601f168201915b50505050508152602001600382018054600181600116156101000203166002900480601f0160208091040260200160405190810160405280929190818152602001828054600181600116156101000203166002900480156132705780601f1061324557610100808354040283529160200191613270565b820191906000526020600020905b81548152906001019060200180831161325357829003601f168201915b50505050508152602001600482018054600181600116156101000203166002900480601f0160208091040260200160405190810160405280929190818152602001828054600181600116156101000203166002900480156133125780601f106132e757610100808354040283529160200191613312565b820191906000526020600020905b8154815290600101906020018083116132f557829003601f168201915b505050505081526020016005820160009054906101000a900460ff1660ff1660ff168152602001600682018054600181600116156101000203166002900480601f0160208091040260200160405190810160405280929190818152602001828054600181600116156101000203166002900480156133d15780601f106133a6576101008083540402835291602001916133d1565b820191906000526020600020905b8154815290600101906020018083116133b457829003601f168201915b50505050508152602001600782018054600181600116156101000203166002900480601f0160208091040260200160405190810160405280929190818152602001828054600181600116156101000203166002900480156134735780601f1061344857610100808354040283529160200191613473565b820191906000526020600020905b81548152906001019060200180831161345657829003601f168201915b505050505081526020016008820160009054906101000a900460ff16600381111561349a57fe5b60038111156134a557fe5b81526020016008820160019054906101000a900460ff1660028111156134c757fe5b60028111156134d257fe5b8152602001600982018054600181600116156101000203166002900480601f01602080910402602001604051908101604052809291908181526020018280546001816001161561010002031660029004801561356f5780601f106135445761010080835404028352916020019161356f565b820191906000526020600020905b81548152906001019060200180831161355257829003601f168201915b50505050508152602001600a820160405180606001604052908160008201548152602001600182018054600181600116156101000203166002900480601f01602080910402602001604051908101604052809291908181526020018280546001816001161561010002031660029004801561362b5780601f106136005761010080835404028352916020019161362b565b820191906000526020600020905b81548152906001019060200180831161360e57829003601f168201915b505050505081526020016002820160009054906101000a900473ffffffffffffffffffffffffffffffffffffffff1673ffffffffffffffffffffffffffffffffffffffff1673ffffffffffffffffffffffffffffffffffffffff16815250508152602001600d820160405180606001604052908160008201548152602001600182018054600181600116156101000203166002900480601f0160208091040260200160405190810160405280929190818152602001828054600181600116156101000203166002900480156137415780601f1061371657610100808354040283529160200191613741565b820191906000526020600020905b81548152906001019060200180831161372457829003601f168201915b505050505081526020016002820160009054906101000a900473ffffffffffffffffffffffffffffffffffffffff1673ffffffffffffffffffffffffffffffffffffffff1673ffffffffffffffffffffffffffffffffffffffff16815250508152602001601082018054600181600116156101000203166002900480601f01602080910402602001604051908101604052809291908181526020018280546001816001161561010002031660029004801561383d5780601f106138125761010080835404028352916020019161383d565b820191906000526020600020905b81548152906001019060200180831161382057829003601f168201915b505050505081526020016011820160009054906101000a900460ff16600281111561386457fe5b600281111561386f57fe5b815250509050606081602001518260400151836060015184608001518560a0015160ff166040516020016138a7959493929190616c58565b604051602081830303815290604052905060608260e00151836101400151846101a001516040516020016138dd93929190616c0c565b60405160208183030381529060405290506060836101600151600001518461016001516020015185610160015160400151604051602001613920939291906170ff565b60405160208183030381529060405290506060846101800151600001518561018001516020015186610180015160400151604051602001613963939291906170ff565b6040516020818303038152906040529050838560c00151866101000151876101200151886101c001518686899c509c509c509c509c509c509c509c505050505050919395975091939597565b600080600090505b600380549050811015613a46573373ffffffffffffffffffffffffffffffffffffffff16600382815481106139e857fe5b9060005260206000200160009054906101000a900473ffffffffffffffffffffffffffffffffffffffff1673ffffffffffffffffffffffffffffffffffffffff161415613a39576001915050613a4c565b80806001019150506139b7565b50600090505b90565b60608082604051602001613a639190616a02565b604051602081830303815290604052905060606040518060400160405280601081526020017f303132333435363738396162636465660000000000000000000000000000000081525090506060600283510260020167ffffffffffffffff81118015613ace57600080fd5b506040519080825280601f01601f191660200182016040528015613b015781602001600182028036833780820191505090505b5090507f300000000000000000000000000000000000000000000000000000000000000081600081518110613b3257fe5b60200101907effffffffffffffffffffffffffffffffffffffffffffffffffffffffffffff1916908160001a9053507f780000000000000000000000000000000000000000000000000000000000000081600181518110613b8f57fe5b60200101907effffffffffffffffffffffffffffffffffffffffffffffffffffffffffffff1916908160001a90535060008090505b8351811015613cee57826004858381518110613bdc57fe5b602001015160f81c60f81b7effffffffffffffffffffffffffffffffffffffffffffffffffffffffffffff1916901c60f81c60ff1681518110613c1b57fe5b602001015160f81c60f81b826002830260020181518110613c3857fe5b60200101907effffffffffffffffffffffffffffffffffffffffffffffffffffffffffffff1916908160001a90535082600f60f81b858381518110613c7957fe5b602001015160f81c60f81b1660f81c60ff1681518110613c9557fe5b602001015160f81c60f81b826002830260030181518110613cb257fe5b60200101907effffffffffffffffffffffffffffffffffffffffffffffffffffffffffffff1916908160001a9053508080600101915050613bc4565b50809350505050919050565b613d0261549e565b604051602001613d1190616b08565b6040516020818303038152906040528051906020012082604051602001613d389190616ada565b604051602081830303815290604052805190602001201415613d6157613d5e8787614927565b91505b613d6961549e565b828160000181905250878160200181905250868160400181905250898160600181905250888160800181905250858160a0019060ff16908160ff1681525050848160c0018190525060008161010001906003811115613dc457fe5b90816003811115613dd157fe5b8152505060008161012001906002811115613de857fe5b90816002811115613df557fe5b8152505083816101c001906002811115613e0b57fe5b90816002811115613e1857fe5b815250508091505098975050505050505050565b600081806020019051810190613e429190615ea2565b9050613e4e8382614a21565b505050565b600081806020019051810190613e699190615f1f565b509350505050348114613eb1576040517f08c379a0000000000000000000000000000000000000000000000000000000008152600401613ea890616e6a565b60405180910390fd5b8273ffffffffffffffffffffffffffffffffffffffff166108fc829081150290604051600060405180830381858888f19350505050158015613ef7573d6000803e3d6000fd5b50505050565b606080606083806020019051810190613f169190615d60565b925092509250600081806020019051810190613f329190615f1f565b509350505050348114613f7a576040517f08c379a0000000000000000000000000000000000000000000000000000000008152600401613f7190616e6a565b60405180910390fd5b60008673ffffffffffffffffffffffffffffffffffffffff168286604051602001613fa59190616ada565b6040516020818303038152906040528051906020012086604051602001613fcd929190616a9b565b6040516020818303038152906040526040","51613fe99190616ac3565b60006040518083038185875af1925050503d8060008114614026576040519150601f19603f3d011682016040523d82523d6000602084013e61402b565b606091505b505090508061406f576040517f08c379a000000000000000000000000000000000000000000000000000000000815260040161406690616dea565b60405180910390fd5b50505050505050565b61408061549e565b6001600381111561408d57fe5b83600381111561409957fe5b14156140ae576140a93083614aea565b6140d3565b600184610120019060028111156140c157fe5b908160028111156140ce57fe5b815250505b8390509392505050565b6140e561549e565b600160038111156140f257fe5b8360038111156140fe57fe5b141561418e576000600360008154811061411457fe5b9060005260206000200160009054906101000a900473ffffffffffffffffffffffffffffffffffffffff1690508073ffffffffffffffffffffffffffffffffffffffff166108fc849081150290604051600060405180830381858888f19350505050158015614187573d6000803e3d6000fd5b50506141b3565b600184610120019060028111156141a157fe5b908160028111156141ae57fe5b815250505b8390509392505050565b6141c561549e565b600160038111156141d257fe5b8360038111156141de57fe5b141561426e57600060036000815481106141f457fe5b9060005260206000200160009054906101000a900473ffffffffffffffffffffffffffffffffffffffff1690508073ffffffffffffffffffffffffffffffffffffffff166108fc849081150290604051600060405180830381858888f19350505050158015614267573d6000803e3d6000fd5b5050614293565b6001846101200190600281111561428157fe5b9081600281111561428e57fe5b815250505b8390509392505050565b6000838060200190518101906142b39190615ea2565b9050600060066000600954866040516020016142d0929190616b1d565b60405160208183030381529060405280519060200120815260200190815260200160002054905060006006600060095486604051602001614312929190616b1d565b6040516020818303038152906040528051906020012081526020019081526020016000205490508281019050806006600060095487604051602001614358929190616b1d565b60405160208183030381529060405280519060200120815260200190815260200160002081905550828203915081600660006009548860405160200161439f929190616b1d565b60405160208183030381529060405280519060200120815260200190815260200160002081905550505050505050565b6000828060200190518101906143e59190615f1f565b5050509150508173ffffffffffffffffffffffffffffffffffffffff166108fc829081150290604051600060405180830381858888f19350505050158015614431573d6000803e3d6000fd5b50505050565b600060608380602001905181019061444f9190615d60565b92505050600081511461447d576000818060200190518101906144729190615f1f565b505050915050809250505b8273ffffffffffffffffffffffffffffffffffffffff166108fc839081150290604051600060405180830381858888f193505050501580156144c3573d6000803e3d6000fd5b5050505050565b3373ffffffffffffffffffffffffffffffffffffffff168373ffffffffffffffffffffffffffffffffffffffff1614614538576040517f08c379a000000000000000000000000000000000000000000000000000000000815260040161452f906170c4565b60405180910390fd5b816040516020016145499190616ada565b6040516020818303038152906040528051906020012060026040516020016145719190616af1565b60405160208183030381529060405280519060200120146145c7576040517f08c379a00000000000000000000000000000000000000000000000000000000081526004016145be90616e8a565b60405180910390fd5b6000818060200190518101906145dd9190615ea2565b90506145ed600954333084614bb1565b50505050565b3373ffffffffffffffffffffffffffffffffffffffff168373ffffffffffffffffffffffffffffffffffffffff1614614661576040517f08c379a0000000000000000000000000000000000000000000000000000000008152600401614658906170c4565b60405180910390fd5b816040516020016146729190616ada565b60405160208183030381529060405280519060200120600260405160200161469a9190616af1565b60405160208183030381529060405280519060200120146146f0576040517f08c379a00000000000000000000000000000000000000000000000000000000081526004016146e790616e8a565b60405180910390fd5b6000818060200190518101906147069190615f1f565b50505091505034811461474e576040517f08c379a000000000000000000000000000000000000000000000000000000000815260040161474590616e6a565b60405180910390fd5b50505050565b3373ffffffffffffffffffffffffffffffffffffffff168373ffffffffffffffffffffffffffffffffffffffff16146147c2576040517f08c379a00000000000000000000000000000000000000000000000000000000081526004016147b9906170c4565b60405180910390fd5b816040516020016147d39190616ada565b6040516020818303038152906040528051906020012060026040516020016147fb9190616af1565b6040516020818303038152906040528051906020012014614851576040517f08c379a000000000000000000000000000000000000000000000000000000000815260040161484890616e8a565b60405180910390fd5b6060818060200190518101906148679190615d60565b9250505060008151146148d45760008280602001905181019061488a9190615f1f565b5050509150503481146148d2576040517f08c379a00000000000000000000000000000000000000000000000000000000081526004016148c990616e6a565b60405180910390fd5b505b50505050565b60008060009054906101000a900473ffffffffffffffffffffffffffffffffffffffff16905060405136600082376000803683855af43d806000843e8160008114614923578184f35b8184fd5b6060600033600854604051602001614940929190616a1d565b604051602081830303815290604052805190602001209050600860008154809291906001019190505550606061497582614dde565b9050606061498582602080614fcf565b9050614a16614a106149d56149cf896040518060400160405280600181526020017f3a00000000000000000000000000000000000000000000000000000000000000815250615167565b88615167565b6040518060400160405280600181526020017f3a00000000000000000000000000000000000000000000000000000000000000815250615167565b82615167565b935050505092915050565b60006006600060095485604051602001614a3c929190616b1d565b6040516020818303038152906040528051906020012081526020019081526020016000205490508181019050806006600060095486604051602001614a82929190616b1d565b604051602081830303815290604052805190602001208152602001908152602001600020819055507f5f1068768365b85f6b8b28ccde7ace47d808e3d2142116954f97e8b6ea7e0a2f308484604051614add9392919061701e565b60405180910390a1505050565b60006006600060095485604051602001614b05929190616b1d565b6040516020818303038152906040528051906020012081526020019081526020016000205490508181039050806006600060095486604051602001614b4b929190616b1d565b604051602081830303815290604052805190602001208152602001908152602001600020819055507fbe7b25e9ec129e97fdee4f413f15b81d90f33681fd891e02de65d4adb98552153083604051614ba4929190617068565b60405180910390a1505050565b60008111614bf4576040517f08c379a0000000000000000000000000000000000000000000000000000000008152600401614beb90616e2a565b60405180910390fd5b6000600660008686604051602001614c0d929190616b1d565b604051602081830303815290604052805190602001208152602001908152602001600020549050818111614c76576040517f08c379a0000000000000000000000000000000000000000000000000000000008152600401614c6d90616cc7565b60405180910390fd5b6000614c828585610307565b9050828111614cc6576040517f08c379a0000000000000000000000000000000000000000000000000000000008152600401614cbd90616d8a565b60405180910390fd5b6000600660008887604051602001614cdf929190616b1d565b604051602081830303815290604052805190602001208152602001908152602001600020549050838101905080600660008988604051602001614d23929190616b1d565b60405160208183030381529060405280519060200120815260200190815260200160002081905550838303925082600660008989604051602001614d68929190616b1d565b60405160208183030381529060405280519060200120815260200190815260200160002081905550838203915081600760008888604051602001614dad929190616a54565b6040516020818303038152906040528051906020012081526020019081526020016000208190555050505050505050565b60608082604051602001614df29190616a80565b604051602081830303815290604052905060606040518060400160405280601081526020017f303132333435363738396162636465660000000000000000000000000000000081525090506060600283510260020167ffffffffffffffff81118015614e5d57600080fd5b506040519080825280601f01601f191660200182016040528015614e905781602001600182028036833780820191505090505b50905060008090505b8351811015614fc357826004858381518110614eb157fe5b602001015160f81c60f81b7effffffffffffffffffffffffffffffffffffffffffffffffffffffffffffff1916901c60f81c60ff1681518110614ef057fe5b602001015160f81c60f81b826002830260000181518110614f0d57fe5b60200101907effffffffffffffffffffffffffffffffffffffffffffffffffffffffffffff1916908160001a90535082600f60f81b858381518110614f4e57fe5b602001015160f81c60f81b1660f81c60ff1681518110614f6a57fe5b602001015160f81c60f81b826002830260010181518110614f8757fe5b60200101907effffffffffffffffffffffffffffffffffffffffffffffffffffffffffffff1916908160001a9053508080600101915050614e99565b50809350505050919050565b60606000821415614ff15760405180","6020016040528060008152509050615160565b6000809050600080905060008090506000809050606088905060008090505b8151841015615054578883141561502957839550600190505b8789018314156150395785840394505b61504382856151f5565b840193508280600101935050615010565b8789018314156150645785840394505b806150a4576040517f08c379a000000000000000000000000000000000000000000000000000000000815260040161509b90616e0a565b60405180910390fd5b60008514156150e8576040517f08c379a00000000000000000000000000000000000000000000000000000000081526004016150df90616eca565b60405180910390fd5b60608567ffffffffffffffff8111801561510157600080fd5b506040519080825280601f01601f1916602001820160405280156151345781602001600182028036833780820191505090505b50905060008060208d019150602083019050615153818a84018a615455565b8299505050505050505050505b9392505050565b6060815183510167ffffffffffffffff8111801561518457600080fd5b506040519080825280601f01601f1916602001820160405280156151b75781602001600182028036833780820191505090505b50905060008060006020860192506020850191506020840190506151dd81848851615455565b6151ec86518201838751615455565b50505092915050565b60008060f81b7effffffffffffffffffffffffffffffffffffffffffffffffffffffffffffff1916600784848151811061522b57fe5b602001015160f81c60f81b7effffffffffffffffffffffffffffffffffffffffffffffffffffffffffffff1916901c7effffffffffffffffffffffffffffffffffffffffffffffffffffffffffffff1916141561528b576001905061544f565b600660f81b7effffffffffffffffffffffffffffffffffffffffffffffffffffffffffffff191660058484815181106152c057fe5b602001015160f81c60f81b7effffffffffffffffffffffffffffffffffffffffffffffffffffffffffffff1916901c7effffffffffffffffffffffffffffffffffffffffffffffffffffffffffffff19161415615320576002905061544f565b600e60f81b7effffffffffffffffffffffffffffffffffffffffffffffffffffffffffffff1916600484848151811061535557fe5b602001015160f81c60f81b7effffffffffffffffffffffffffffffffffffffffffffffffffffffffffffff1916901c7effffffffffffffffffffffffffffffffffffffffffffffffffffffffffffff191614156153b5576003905061544f565b601e60f81b7effffffffffffffffffffffffffffffffffffffffffffffffffffffffffffff191660038484815181106153ea57fe5b602001015160f81c60f81b7effffffffffffffffffffffffffffffffffffffffffffffffffffffffffffff1916901c7effffffffffffffffffffffffffffffffffffffffffffffffffffffffffffff1916141561544a576004905061544f565b600190505b92915050565b5b602081106154795781518352602083019250602082019150602081039050615456565b60006001826020036101000a0390508019835116818551168181178652505050505050565b604051806101e001604052806060815260200160608152602001606081526020016060815260200160608152602001600060ff1681526020016060815260200160608152602001600060038111156154f257fe5b81526020016000600281111561550457fe5b815260200160608152602001615518615544565b815260200161552561567b565b8152602001606081526020016000600281111561553e57fe5b81525090565b60405180606001604052806000815260200160608152602001600073ffffffffffffffffffffffffffffffffffffffff1681525090565b828054600181600116156101000203166002900490600052602060002090601f016020900481019282601f106155bc57805160ff19168380011785556155ea565b828001600101855582156155ea579182015b828111156155e95782518255916020019190600101906155ce565b5b5090506155f791906156b2565b5090565b828054600181600116156101000203166002900490600052602060002090601f016020900481019282601f1061563c57805160ff191683800117855561566a565b8280016001018555821561566a579182015b8281111561566957825182559160200191906001019061564e565b5b50905061567791906156b2565b5090565b60405180606001604052806000815260200160608152602001600073ffffffffffffffffffffffffffffffffffffffff1681525090565b6156d491905b808211156156d05760008160009055506001016156b8565b5090565b90565b6000813590506156e681617436565b92915050565b6000813590506156fb8161744d565b92915050565b600082601f83011261571257600080fd5b81356157256157208261716a565b61713d565b9150808252602083016020830185838301111561574157600080fd5b61574c83828461735b565b50505092915050565b600082601f83011261576657600080fd5b81516157796157748261716a565b61713d565b9150808252602083016020830185838301111561579557600080fd5b6157a083828461736a565b50505092915050565b6000813590506157b881617464565b92915050565b600082601f8301126157cf57600080fd5b81356157e26157dd82617196565b61713d565b915080825260208301602083018583830111156157fe57600080fd5b61580983828461735b565b50505092915050565b600082601f83011261582357600080fd5b815161583661583182617196565b61713d565b9150808252602083016020830185838301111561585257600080fd5b61585d83828461736a565b50505092915050565b60008135905061587581617474565b92915050565b60008151905061588a81617474565b92915050565b60008135905061589f8161748b565b92915050565b6000602082840312156158b757600080fd5b60006158c5848285016156d7565b91505092915050565b600080604083850312156158e157600080fd5b60006158ef858286016156d7565b9250506020615900858286016156d7565b9150509250929050565b60008060006060848603121561591f57600080fd5b600061592d868287016156d7565b935050602061593e868287016156d7565b925050604061594f86828701615866565b9150509250925092565b60008060008060008060008060006101208a8c03121561597857600080fd5b60006159868c828d016156d7565b99505060208a013567ffffffffffffffff8111156159a357600080fd5b6159af8c828d016157be565b98505060408a013567ffffffffffffffff8111156159cc57600080fd5b6159d88c828d016157be565b97505060608a013567ffffffffffffffff8111156159f557600080fd5b615a018c828d016157be565b9650506080615a128c828d01615890565b95505060a08a013567ffffffffffffffff811115615a2f57600080fd5b615a3b8c828d01615701565b94505060c08a013567ffffffffffffffff811115615a5857600080fd5b615a648c828d016157be565b93505060e08a013567ffffffffffffffff811115615a8157600080fd5b615a8d8c828d016157be565b9250506101008a013567ffffffffffffffff811115615aab57600080fd5b615ab78c828d016157be565b9150509295985092959850929598565b60008060408385031215615ada57600080fd5b6000615ae8858286016156d7565b9250506020615af985828601615866565b9150509250929050565b600060208284031215615b1557600080fd5b600082013567ffffffffffffffff811115615b2f57600080fd5b615b3b848285016157be565b91505092915050565b60008060408385031215615b5757600080fd5b600083013567ffffffffffffffff811115615b7157600080fd5b615b7d858286016157be565b9250506020615b8e858286016156ec565b9150509250929050565b60008060008060008060008060008060006101608c8e031215615bba57600080fd5b60008c013567ffffffffffffffff811115615bd457600080fd5b615be08e828f016157be565b9b50506020615bf18e828f016156ec565b9a505060408c013567ffffffffffffffff811115615c0e57600080fd5b615c1a8e828f016157be565b99505060608c013567ffffffffffffffff811115615c3757600080fd5b615c438e828f016157be565b9850506080615c548e828f01615890565b97505060a08c013567ffffffffffffffff811115615c7157600080fd5b615c7d8e828f016157be565b96505060c08c013567ffffffffffffffff811115615c9a57600080fd5b615ca68e828f01615701565b95505060e08c013567ffffffffffffffff811115615cc357600080fd5b615ccf8e828f016157be565b9450506101008c013567ffffffffffffffff811115615ced57600080fd5b615cf98e828f016157be565b9350506101208c013567ffffffffffffffff811115615d1757600080fd5b615d238e828f016157be565b9250506101408c013567ffffffffffffffff811115615d4157600080fd5b615d4d8e828f01615701565b9150509295989b509295989b9093969950565b600080600060608486031215615d7557600080fd5b600084015167ffffffffffffffff811115615d8f57600080fd5b615d9b86828701615812565b935050602084015167ffffffffffffffff811115615db857600080fd5b615dc486828701615755565b925050604084015167ffffffffffffffff811115615de157600080fd5b615ded86828701615755565b9150509250925092565b60008060008060808587031215615e0d57600080fd5b600085013567ffffffffffffffff811115615e2757600080fd5b615e33878288016157be565b9450506020615e44878288016157a9565b935050604085013567ffffffffffffffff811115615e6157600080fd5b615e6d878288016157be565b925050606085013567ffffffffffffffff811115615e8a57600080fd5b615e9687828801615701565b91505092959194509250565b600060208284031215615eb457600080fd5b6000615ec28482850161587b565b91505092915050565b60008060408385031215615ede57600080fd5b6000615eec8582860161587b565b925050602083015167ffffffffffffffff811115615f0957600080fd5b615f1585828601615812565b9150509250929050565b600080600080600060a08688031215615f3757600080fd5b6000615f458882890161587b565b9550506020615f568882890161587b565b945050604086015167ffffffffffffffff811115615f7357600080fd5b615f7f88828901615812565b9350506060615f908882890161587b565b925050608086015167ffffffffffffffff811115615fad57600080fd5b615fb988828901615812565b9150509295509295909350565b615fcf816172ef565b82525050565b615fe6615fe1826172","37565b6173af565b82525050565b615ff581617225565b82525050565b61600c61600782617225565b61739d565b82525050565b61602361601e82617249565b6173c1565b82525050565b61603a61603582617253565b6173cb565b82525050565b600061604b826171d7565b61605581856171ed565b935061606581856020860161736a565b61606e816173f1565b840191505092915050565b6000616084826171d7565b61608e81856171fe565b935061609e81856020860161736a565b80840191505092915050565b6160b381617301565b82525050565b6160c281617313565b82525050565b6160d181617325565b82525050565b60006160e2826171e2565b6160ec8185617209565b93506160fc81856020860161736a565b616105816173f1565b840191505092915050565b600061611b826171e2565b616125818561721a565b935061613581856020860161736a565b80840191505092915050565b60008154600181166000811461615e5760018114616183576161c7565b607f600283041661616f818761721a565b955060ff19831686528086019350506161c7565b60028204616191818761721a565b955061619c856171c2565b60005b828110156161be5781548189015260018201915060208101905061619f565b82880195505050505b505092915050565b60006161dc603383617209565b91507f546865206d61696e2d636861696e20706f696e7473206f66207468652061636360008301527f6f756e7420617265206e6f7420656e6f756768000000000000000000000000006020830152604082019050919050565b6000616242601683617209565b91507f57726f6e67207472616e73616374696f6e2074797065000000000000000000006000830152602082019050919050565b6000616282601d83617209565b91507f526573756c74206973206e6f742074696d656f7574206f72206661696c0000006000830152602082019050919050565b60006162c2600783617209565b91507f4e6f7420737263000000000000000000000000000000000000000000000000006000830152602082019050919050565b6000616302600683617209565b91507f73656e64547800000000000000000000000000000000000000000000000000006000830152602082019050919050565b6000616342602c83617209565b91507f546f6f2066657720706f696e747320616c6c6f77656420666f7220636f6e747260008301527f616374207472616e7366657200000000000000000000000000000000000000006020830152604082019050919050565b60006163a8601b83617209565b91507f54686520617373657420686173206265656e2072657475726e656400000000006000830152602082019050919050565b60006163e8600f83617209565b91507f496e76616c6964206164647265737300000000000000000000000000000000006000830152602082019050919050565b6000616428601483617209565b91507f436f6e74726163742063616c6c206661696c65640000000000000000000000006000830152602082019050919050565b6000616468601883617209565b91507f737461727420696e646578206f7574206f662072616e676500000000000000006000830152602082019050919050565b60006164a8601d83617209565b91507f416d6f756e74206d7573742062652067726561746572207468616e20300000006000830152602082019050919050565b60006164e8602183617209565b91507f54686520636f6e747261637420686173206265656e20696e697469616c697a6560008301527f64000000000000000000000000000000000000000000000000000000000000006020830152604082019050919050565b600061654e600f83617209565b91507f416d6f756e74206e6f742073616d6500000000000000000000000000000000006000830152602082019050919050565b600061658e601683617209565b91507f436861696e636f646520697320646966666572656e74000000000000000000006000830152602082019050919050565b60006165ce600e83617209565b91507f4e6f7420796f75722061737365740000000000000000000000000000000000006000830152602082019050919050565b600061660e601083617209565b91507f6c656e206f7574206f662072616e6765000000000000000000000000000000006000830152602082019050919050565b600061664e602a83617209565b91507f546869732066756e6374696f6e206973207265737472696374656420746f207460008301527f68652067617465776179000000000000000000000000000000000000000000006020830152604082019050919050565b60006166b4601a83617209565b91507f43726f7373547820726573756c74206973206e6f7420696e69740000000000006000830152602082019050919050565b60006166f4600e83617209565b91507f496e76616c696420726573756c740000000000000000000000000000000000006000830152602082019050919050565b6000616734601483617209565b91507f56657273696f6e20697320646966666572656e740000000000000000000000006000830152602082019050919050565b6000616774600783617209565b91507f73746172745478000000000000000000000000000000000000000000000000006000830152602082019050919050565b60006167b4600783617209565b91507f74616b654f7574000000000000000000000000000000000000000000000000006000830152602082019050919050565b60006167f460008361721a565b9150600082019050919050565b600061680e60018361721a565b91507f31000000000000000000000000000000000000000000000000000000000000006000830152600182019050919050565b600061684e600983617209565b91507f73656e6441636b656400000000000000000000000000000000000000000000006000830152602082019050919050565b600061688e600483617209565b91507f6d696e74000000000000000000000000000000000000000000000000000000006000830152602082019050919050565b60006168ce600483617209565b91507f6275726e000000000000000000000000000000000000000000000000000000006000830152602082019050919050565b600061690e603383617209565b91507f546869732066756e6374696f6e206973207265737472696374656420746f207460008301527f686520636f6e74726163742773206f776e6572000000000000000000000000006020830152604082019050919050565b6000616974602783617209565b91507f5374617274207478207372634164647265737320616e642073656e646572206e60008301527f6f742073616d65000000000000000000000000000000000000000000000000006020830152604082019050919050565b6169d6816172d8565b82525050565b6169ed6169e8826172d8565b6173e7565b82525050565b6169fc816172e2565b82525050565b6000616a0e8284615ffb565b60148201915081905092915050565b6000616a298285615fd5565b601482019150616a3982846169dc565b602082019150616a4882616801565b91508190509392505050565b6000616a608285615ffb565b601482019150616a708284615ffb565b6014820191508190509392505050565b6000616a8c8284616012565b60208201915081905092915050565b6000616aa78285616029565b600482019150616ab78284616079565b91508190509392505050565b6000616acf8284616079565b915081905092915050565b6000616ae68284616110565b915081905092915050565b6000616afd8284616141565b915081905092915050565b6000616b13826167e7565b9150819050919050565b6000616b2982856169dc565b602082019150616b398284615ffb565b6014820191508190509392505050565b6000610100820190508181036000830152616b64818b616040565b90508181036020830152616b78818a616040565b9050616b8760408301896160c8565b616b9460608301886160b9565b616ba160808301876160aa565b81810360a0830152616bb38186616040565b905081810360c0830152616bc78185616040565b905081810360e0830152616bdb8184616040565b90509998505050505050505050565b60006020820190508181036000830152616c0481846160d7565b905092915050565b60006060820190508181036000830152616c2681866160d7565b90508181036020830152616c3a81856160d7565b90508181036040830152616c4e81846160d7565b9050949350505050565b600060a0820190508181036000830152616c7281886160d7565b90508181036020830152616c8681876160d7565b90508181036040830152616c9a81866160d7565b90508181036060830152616cae81856160d7565b9050616cbd60808301846169cd565b9695505050505050565b60006020820190508181036000830152616ce0816161cf565b9050919050565b60006020820190508181036000830152616d0081616235565b9050919050565b60006020820190508181036000830152616d2081616275565b9050919050565b60006020820190508181036000830152616d40816162b5565b9050919050565b60006060820190508181036000830152616d60816162f5565b90508181036020830152616d7481856160d7565b9050616d8360408301846169f3565b9392505050565b60006020820190508181036000830152616da381616335565b9050919050565b60006020820190508181036000830152616dc38161639b565b9050919050565b60006020820190508181036000830152616de3816163db565b9050919050565b60006020820190508181036000830152616e038161641b565b9050919050565b60006020820190508181036000830152616e238161645b565b9050919050565b60006020820190508181036000830152616e438161649b565b9050919050565b60006020820190508181036000830152616e63816164db565b9050919050565b60006020820190508181036000830152616e8381616541565b9050919050565b60006020820190508181036000830152616ea381616581565b9050919050565b60006020820190508181036000830152616ec3816165c1565b9050919050565b60006020820190508181036000830152616ee381616601565b9050919050565b60006020820190508181036000830152616f0381616641565b9050919050565b60006020820190508181036000830152616f23816166a7565b9050919050565b60006020820190508181036000830152616f43816166e7565b9050919050565b60006020820190508181036000830152616f6381616727565b9050919050565b60006060820190508181036000830152616f8381616767565b90508181036020830152616f9781856160d7565b9050616fa660408301846169f3565b9392505050565b60006040820190508181036000830152616fc6816167a7565b9050616fd56020830184615fc6565b92915050565b600060","60820190508181036000830152616ff481616841565b9050818103602083015261700881856160d7565b905061701760408301846169f3565b9392505050565b6000608082019050818103600083015261703781616881565b90506170466020830186615fec565b6170536040830185615fec565b61706060608301846169cd565b949350505050565b60006060820190508181036000830152617081816168c1565b90506170906020830185615fec565b61709d60408301846169cd565b9392505050565b600060208201905081810360008301526170bd81616901565b9050919050565b600060208201905081810360008301526170dd81616967565b9050919050565b60006020820190506170f960008301846169cd565b92915050565b600060608201905061711460008301866169cd565b818103602083015261712681856160d7565b90506171356040830184615fec565b949350505050565b6000604051905081810181811067ffffffffffffffff8211171561716057600080fd5b8060405250919050565b600067ffffffffffffffff82111561718157600080fd5b601f19601f8301169050602081019050919050565b600067ffffffffffffffff8211156171ad57600080fd5b601f19601f8301169050602081019050919050565b60008190508160005260206000209050919050565b600081519050919050565b600081519050919050565b600082825260208201905092915050565b600081905092915050565b600082825260208201905092915050565b600081905092915050565b6000617230826172b8565b9050919050565b6000617242826172b8565b9050919050565b6000819050919050565b60007fffffffff0000000000000000000000000000000000000000000000000000000082169050919050565b600081905061728d8261740f565b919050565b60008190506172a08261741c565b919050565b60008190506172b382617429565b919050565b600073ffffffffffffffffffffffffffffffffffffffff82169050919050565b6000819050919050565b600060ff82169050919050565b60006172fa82617337565b9050919050565b600061730c8261727f565b9050919050565b600061731e82617292565b9050919050565b6000617330826172a5565b9050919050565b600061734282617349565b9050919050565b6000617354826172b8565b9050919050565b82818337600083830152505050565b60005b8381101561738857808201518184015260208101905061736d565b83811115617397576000848401525b50505050565b60006173a8826173d5565b9050919050565b60006173ba826173d5565b9050919050565b6000819050919050565b6000819050919050565b60006173e082617402565b9050919050565b6000819050919050565b6000601f19601f8301169050919050565b60008160601b9050919050565b6003811061741957fe5b50565b6003811061742657fe5b50565b6004811061743357fe5b50565b61743f81617225565b811461744a57600080fd5b50565b61745681617237565b811461746157600080fd5b50565b6004811061747157600080fd5b50565b61747d816172d8565b811461748857600080fd5b50565b617494816172e2565b811461749f57600080fd5b5056fea2646970667358221220b84556672330a8da2ec81f58464e1bac78425a3b43c60416c3f7ead3e4e1621064736f6c634300060a0033"};

    public static final String BINARY = org.fisco.bcos.sdk.utils.StringUtils.joinAll("", BINARY_ARRAY);

    public static final String[] SM_BINARY_ARRAY = {"608060405234801561001057600080fd5b506174d880620000216000396000f3fe6080604052600436106100c25760003560e01c8063b386e6a31161007f578063e1e73bf711610059578063e1e73bf71461025a578063eb11cb0114610297578063ecb905ca146102b3578063fd934f77146102de576100c2565b8063b386e6a3146101cb578063cc8be70e146101f4578063dd29306314610231576100c2565b8063117b5418146100c7578063220ef8b0146100f05780634e5a7bd2146101195780636904e965146101425780637c7ec1a41461016b5780639ac57656146101af575b600080fd5b3480156100d357600080fd5b506100ee60048036038101906100e991906158a5565b610307565b005b3480156100fc57600080fd5b506101176004803603810190610112919061590a565b610450565b005b34801561012557600080fd5b50610140600480360381019061013b9190615b44565b61045d565b005b34801561014e57600080fd5b5061016960048036038101906101649190615ac7565b6112ac565b005b34801561017757600080fd5b50610192600480360381019061018d9190615b03565b6112b8565b6040516101a6989796959493929190616b49565b60405180910390f35b6101c960048036038101906101c49190615b98565b611cd0565b005b3480156101d757600080fd5b506101f260048036038101906101ed91906158a5565b61228f565b005b34801561020057600080fd5b5061021b600480360381019061021691906158a5565b61232a565b60405161022891906170e4565b60405180910390f35b34801561023d57600080fd5b5061025860048036038101906102539190615b03565b612371565b005b34801561026657600080fd5b50610281600480360381019061027c91906158ce565b61240c565b60405161028e91906170e4565b60405180910390f35b6102b160048036038101906102ac9190615959565b612500565b005b3480156102bf57600080fd5b506102c86129af565b6040516102d59190616bea565b60405180910390f35b3480156102ea57600080fd5b5061030560048036038101906103009190615df7565b612a51565b005b60001515600a60009054906101000a900460ff1615151461035d576040517fc703cb1200000000000000000000000000000000000000000000000000000000815260040161035490616eed565b60405180910390fd5b33600160006101000a81548173ffffffffffffffffffffffffffffffffffffffff021916908373ffffffffffffffffffffffffffffffffffffffff1602179055506040518060400160405280600281526020017f5631000000000000000000000000000000000000000000000000000000000000815250600490805190602001906103e992919061549e565b506000600981905550806000806101000a81548173ffffffffffffffffffffffffffffffffffffffff021916908373ffffffffffffffffffffffffffffffffffffffff1602179055506001600a60006101000a81548160ff02191690831515021790555050565b6104586139af565b505050565b61046561551e565b600560008460405160200161047a9190616ada565b604051602081830303815290604052805190602001208152602001908152602001600020604051806101e0016040529081600082018054600181600116156101000203166002900480601f0160208091040260200160405190810160405280929190818152602001828054600181600116156101000203166002900480156105435780601f1061051857610100808354040283529160200191610543565b820191906000526020600020905b81548152906001019060200180831161052657829003601f168201915b50505050508152602001600182018054600181600116156101000203166002900480601f0160208091040260200160405190810160405280929190818152602001828054600181600116156101000203166002900480156105e55780601f106105ba576101008083540402835291602001916105e5565b820191906000526020600020905b8154815290600101906020018083116105c857829003601f168201915b50505050508152602001600282018054600181600116156101000203166002900480601f0160208091040260200160405190810160405280929190818152602001828054600181600116156101000203166002900480156106875780601f1061065c57610100808354040283529160200191610687565b820191906000526020600020905b81548152906001019060200180831161066a57829003601f168201915b50505050508152602001600382018054600181600116156101000203166002900480601f0160208091040260200160405190810160405280929190818152602001828054600181600116156101000203166002900480156107295780601f106106fe57610100808354040283529160200191610729565b820191906000526020600020905b81548152906001019060200180831161070c57829003601f168201915b50505050508152602001600482018054600181600116156101000203166002900480601f0160208091040260200160405190810160405280929190818152602001828054600181600116156101000203166002900480156107cb5780601f106107a0576101008083540402835291602001916107cb565b820191906000526020600020905b8154815290600101906020018083116107ae57829003601f168201915b505050505081526020016005820160009054906101000a900460ff1660ff1660ff168152602001600682018054600181600116156101000203166002900480601f01602080910402602001604051908101604052809291908181526020018280546001816001161561010002031660029004801561088a5780601f1061085f5761010080835404028352916020019161088a565b820191906000526020600020905b81548152906001019060200180831161086d57829003601f168201915b50505050508152602001600782018054600181600116156101000203166002900480601f01602080910402602001604051908101604052809291908181526020018280546001816001161561010002031660029004801561092c5780601f106109015761010080835404028352916020019161092c565b820191906000526020600020905b81548152906001019060200180831161090f57829003601f168201915b505050505081526020016008820160009054906101000a900460ff16600381111561095357fe5b600381111561095e57fe5b81526020016008820160019054906101000a900460ff16600281111561098057fe5b600281111561098b57fe5b8152602001600982018054600181600116156101000203166002900480601f016020809104026020016040519081016040528092919081815260200182805460018160011615610100020316600290048015610a285780601f106109fd57610100808354040283529160200191610a28565b820191906000526020600020905b815481529060010190602001808311610a0b57829003601f168201915b50505050508152602001600a820160405180606001604052908160008201548152602001600182018054600181600116156101000203166002900480601f016020809104026020016040519081016040528092919081815260200182805460018160011615610100020316600290048015610ae45780601f10610ab957610100808354040283529160200191610ae4565b820191906000526020600020905b815481529060010190602001808311610ac757829003601f168201915b505050505081526020016002820160009054906101000a900473ffffffffffffffffffffffffffffffffffffffff1673ffffffffffffffffffffffffffffffffffffffff1673ffffffffffffffffffffffffffffffffffffffff16815250508152602001600d820160405180606001604052908160008201548152602001600182018054600181600116156101000203166002900480601f016020809104026020016040519081016040528092919081815260200182805460018160011615610100020316600290048015610bfa5780601f10610bcf57610100808354040283529160200191610bfa565b820191906000526020600020905b815481529060010190602001808311610bdd57829003601f168201915b505050505081526020016002820160009054906101000a900473ffffffffffffffffffffffffffffffffffffffff1673ffffffffffffffffffffffffffffffffffffffff1673ffffffffffffffffffffffffffffffffffffffff16815250508152602001601082018054600181600116156101000203166002900480601f016020809104026020016040519081016040528092919081815260200182805460018160011615610100020316600290048015610cf65780601f10610ccb57610100808354040283529160200191610cf6565b820191906000526020600020905b815481529060010190602001808311610cd957829003601f168201915b505050505081526020016011820160009054906101000a900460ff166002811115610d1d57fe5b6002811115610d2857fe5b81525050905060006002811115610d3b57fe5b816101c001516002811115610d4c57fe5b14610d8c576040517fc703cb12000000000000000000000000000000000000000000000000000000008152600401610d8390616dca565b60405180910390fd5b600380811115610d9857fe5b8161010001516003811115610da957fe5b1480610dd0575060026003811115610dbd57fe5b8161010001516003811115610dce57fe5b145b610e0f576040517fc703cb12000000000000000000000000000000000000000000000000000000008152600401610e0690616ce7565b60405180910390fd5b6060610e1a336139fc565b90508160600151604051602001610e319190616ada565b6040516020818303038152906040528051906020012081604051602001610e589190616ada565b6040516020818303038152906040528051906020012014610eae576040517fc703cb12000000000000000000000000000000000000000000000000000000008152600401610ea590616daa565b60405180910390fd5b60016002811115610ebb57fe5b8261012001516002811115610ecc57fe5b14610f0c576040517fc703cb12000000000000000000000000000000000000000000000000000000008152600401610f0390616e6d565b60405180910390fd5b60008260a0015160ff161415610f3057610f2b8260c001513085613ca7565b610f74565b60018260a0015160ff161415610f5357610f4e8260c0015184613dd9565b610f73565b60028260a0015160ff161415610f7257610f718260c0015184613e41565b5b5b5b60028261012001906002811115610f8757fe5b90816002811115610f9457fe5b81525050816005600086604051602001610fae9190616ada565b604051602081830303815290604052805190602001208152602001908152602001600020600082015181600001908051","9060200190610fee92919061549e565b50602082015181600101908051906020019061100b92919061549e565b50604082015181600201908051906020019061102892919061549e565b50606082015181600301908051906020019061104592919061549e565b50608082015181600401908051906020019061106292919061549e565b5060a08201518160050160006101000a81548160ff021916908360ff16021790555060c08201518160060190805190602001906110a09291906155c4565b5060e08201518160070190805190602001906110bd92919061549e565b506101008201518160080160006101000a81548160ff021916908360038111156110e357fe5b02179055506101208201518160080160016101000a81548160ff0219169083600281111561110d57fe5b021790555061014082015181600901908051906020019061112f92919061549e565b5061016082015181600a0160008201518160000155602082015181600101908051906020019061116092919061549e565b5060408201518160020160006101000a81548173ffffffffffffffffffffffffffffffffffffffff021916908373ffffffffffffffffffffffffffffffffffffffff160217905550505061018082015181600d016000820151816000015560208201518160010190805190602001906111da92919061549e565b5060408201518160020160006101000a81548173ffffffffffffffffffffffffffffffffffffffff021916908373ffffffffffffffffffffffffffffffffffffffff16021790555050506101a082015181601001908051906020019061124192919061549e565b506101c08201518160110160006101000a81548160ff0219169083600281111561126757fe5b02179055509050507f42c3733bb02bf3a064c6aa78a59e556dd3b32a033104db6c434b1c6114e63c518360405161129e9190616f2d565b60405180910390a150505050565b6112b46139af565b5050565b606080600080600060608060606112cd61551e565b600560008b6040516020016112e29190616ada565b604051602081830303815290604052805190602001208152602001908152602001600020604051806101e0016040529081600082018054600181600116156101000203166002900480601f0160208091040260200160405190810160405280929190818152602001828054600181600116156101000203166002900480156113ab5780601f10611380576101008083540402835291602001916113ab565b820191906000526020600020905b81548152906001019060200180831161138e57829003601f168201915b50505050508152602001600182018054600181600116156101000203166002900480601f01602080910402602001604051908101604052809291908181526020018280546001816001161561010002031660029004801561144d5780601f106114225761010080835404028352916020019161144d565b820191906000526020600020905b81548152906001019060200180831161143057829003601f168201915b50505050508152602001600282018054600181600116156101000203166002900480601f0160208091040260200160405190810160405280929190818152602001828054600181600116156101000203166002900480156114ef5780601f106114c4576101008083540402835291602001916114ef565b820191906000526020600020905b8154815290600101906020018083116114d257829003601f168201915b50505050508152602001600382018054600181600116156101000203166002900480601f0160208091040260200160405190810160405280929190818152602001828054600181600116156101000203166002900480156115915780601f1061156657610100808354040283529160200191611591565b820191906000526020600020905b81548152906001019060200180831161157457829003601f168201915b50505050508152602001600482018054600181600116156101000203166002900480601f0160208091040260200160405190810160405280929190818152602001828054600181600116156101000203166002900480156116335780601f1061160857610100808354040283529160200191611633565b820191906000526020600020905b81548152906001019060200180831161161657829003601f168201915b505050505081526020016005820160009054906101000a900460ff1660ff1660ff168152602001600682018054600181600116156101000203166002900480601f0160208091040260200160405190810160405280929190818152602001828054600181600116156101000203166002900480156116f25780601f106116c7576101008083540402835291602001916116f2565b820191906000526020600020905b8154815290600101906020018083116116d557829003601f168201915b50505050508152602001600782018054600181600116156101000203166002900480601f0160208091040260200160405190810160405280929190818152602001828054600181600116156101000203166002900480156117945780601f1061176957610100808354040283529160200191611794565b820191906000526020600020905b81548152906001019060200180831161177757829003601f168201915b505050505081526020016008820160009054906101000a900460ff1660038111156117bb57fe5b60038111156117c657fe5b81526020016008820160019054906101000a900460ff1660028111156117e857fe5b60028111156117f357fe5b8152602001600982018054600181600116156101000203166002900480601f0160208091040260200160405190810160405280929190818152602001828054600181600116156101000203166002900480156118905780601f1061186557610100808354040283529160200191611890565b820191906000526020600020905b81548152906001019060200180831161187357829003601f168201915b50505050508152602001600a820160405180606001604052908160008201548152602001600182018054600181600116156101000203166002900480601f01602080910402602001604051908101604052809291908181526020018280546001816001161561010002031660029004801561194c5780601f106119215761010080835404028352916020019161194c565b820191906000526020600020905b81548152906001019060200180831161192f57829003601f168201915b505050505081526020016002820160009054906101000a900473ffffffffffffffffffffffffffffffffffffffff1673ffffffffffffffffffffffffffffffffffffffff1673ffffffffffffffffffffffffffffffffffffffff16815250508152602001600d820160405180606001604052908160008201548152602001600182018054600181600116156101000203166002900480601f016020809104026020016040519081016040528092919081815260200182805460018160011615610100020316600290048015611a625780601f10611a3757610100808354040283529160200191611a62565b820191906000526020600020905b815481529060010190602001808311611a4557829003601f168201915b505050505081526020016002820160009054906101000a900473ffffffffffffffffffffffffffffffffffffffff1673ffffffffffffffffffffffffffffffffffffffff1673ffffffffffffffffffffffffffffffffffffffff16815250508152602001601082018054600181600116156101000203166002900480601f016020809104026020016040519081016040528092919081815260200182805460018160011615610100020316600290048015611b5e5780601f10611b3357610100808354040283529160200191611b5e565b820191906000526020600020905b815481529060010190602001808311611b4157829003601f168201915b505050505081526020016011820160009054906101000a900460ff166002811115611b8557fe5b6002811115611b9057fe5b815250509050606081602001518260400151836060015184608001518560a0015160ff16604051602001611bc8959493929190616c58565b604051602081830303815290604052905060608260e00151836101400151846101a00151604051602001611bfe93929190616c0c565b60405160208183030381529060405290506060836101600151600001518461016001516020015185610160015160400151604051602001611c41939291906170ff565b60405160208183030381529060405290506060846101800151600001518561018001516020015186610180015160400151604051602001611c84939291906170ff565b6040516020818303038152906040529050838560c00151866101000151876101200151886101c001518686899c509c509c509c509c509c509c509c505050505050919395975091939597565b611cd8613ed4565b611d17576040517fc703cb12000000000000000000000000000000000000000000000000000000008152600401611d0e90616cc7565b60405180910390fd5b600073ffffffffffffffffffffffffffffffffffffffff168a73ffffffffffffffffffffffffffffffffffffffff161415611d87576040517fc703cb12000000000000000000000000000000000000000000000000000000008152600401611d7e90616d8a565b60405180910390fd5b81604051602001611d989190616ada565b604051602081830303815290604052805190602001206004604051602001611dc09190616af1565b6040516020818303038152906040528051906020012014611e16576040517fc703cb12000000000000000000000000000000000000000000000000000000008152600401611e0d90616d27565b60405180910390fd5b60008760ff161480611e2b575060018760ff16145b80611e39575060028760ff16145b611e78576040517fc703cb12000000000000000000000000000000000000000000000000000000008152600401611e6f9061703a565b60405180910390fd5b6060611e838b6139fc565b9050611e8d61551e565b611e9e8d838d8d8d8c60018f613f74565b905085816101400181905250848160e0018190525083816101a0018190525060008960ff161415611ed857611ed38c886140a6565b611f0c565b60018960ff161415611ef357611eee8c886140cd565b611f0b565b60028960ff161415611f0a57611f098c88614177565b5b5b5b6000606084806020019051810190611f249190615ecb565b91509150611f30615644565b60405180606001604052808481526020018381526020013373ffffffffffffffffffffffffffffffffffffffff1681525090508084610160018190525083600560008d604051602001611f839190616ada565b6040516020818303038152906040528051906020012081526020019081526020016000206000820151816000019080519060200190611fc392919061549e565b506020820151816001019080519060200190611fe092919061549e","565b506040820151816002019080519060200190611ffd92919061549e565b50606082015181600301908051906020019061201a92919061549e565b50608082015181600401908051906020019061203792919061549e565b5060a08201518160050160006101000a81548160ff021916908360ff16021790555060c08201518160060190805190602001906120759291906155c4565b5060e082015181600701908051906020019061209292919061549e565b506101008201518160080160006101000a81548160ff021916908360038111156120b857fe5b02179055506101208201518160080160016101000a81548160ff021916908360028111156120e257fe5b021790555061014082015181600901908051906020019061210492919061549e565b5061016082015181600a0160008201518160000155602082015181600101908051906020019061213592919061549e565b5060408201518160020160006101000a81548173ffffffffffffffffffffffffffffffffffffffff021916908373ffffffffffffffffffffffffffffffffffffffff160217905550505061018082015181600d016000820151816000015560208201518160010190805190602001906121af92919061549e565b5060408201518160020160006101000a81548173ffffffffffffffffffffffffffffffffffffffff021916908373ffffffffffffffffffffffffffffffffffffffff16021790555050506101a082015181601001908051906020019061221692919061549e565b506101c08201518160110160006101000a81548160ff0219169083600281111561223c57fe5b02179055509050507f29c16836af48d7766f4e1f86707312489679f90bfc34db6fd745433ba5aec9bb8b8d604051612275929190616f5b565b60405180910390a150505050505050505050505050505050565b600160009054906101000a900473ffffffffffffffffffffffffffffffffffffffff1673ffffffffffffffffffffffffffffffffffffffff163373ffffffffffffffffffffffffffffffffffffffff161461231f576040517fc703cb1200000000000000000000000000000000000000000000000000000000815260040161231690616f0d565b60405180910390fd5b6123276139af565b50565b60006006600060095484604051602001612345929190616b1d565b604051602081830303815290604052805190602001208152602001908152602001600020549050919050565b600160009054906101000a900473ffffffffffffffffffffffffffffffffffffffff1673ffffffffffffffffffffffffffffffffffffffff163373ffffffffffffffffffffffffffffffffffffffff1614612401576040517fc703cb120000000000000000000000000000000000000000000000000000000081526004016123f890616f0d565b60405180910390fd5b6124096139af565b50565b60008073ffffffffffffffffffffffffffffffffffffffff168373ffffffffffffffffffffffffffffffffffffffff16141580156124775750600073ffffffffffffffffffffffffffffffffffffffff168273ffffffffffffffffffffffffffffffffffffffff1614155b6124b6576040517fc703cb120000000000000000000000000000000000000000000000000000000081526004016124ad90616d8a565b60405180910390fd5b60006007600085856040516020016124cf929190616a54565b6040516020818303038152906040528051906020012081526020019081526020016000205490508091505092915050565b806040516020016125119190616ada565b6040516020818303038152906040528051906020012060046040516020016125399190616af1565b604051602081830303815290604052805190602001201461258f576040517fc703cb1200000000000000000000000000000000000000000000000000000000815260040161258690616d27565b60405180910390fd5b60008560ff1614806125a4575060018560ff16145b806125b2575060028560ff16145b6125f1576040517fc703cb120000000000000000000000000000000000000000000000000000000081526004016125e89061703a565b60405180910390fd5b60008560ff16141561260d576126088988866142f2565b612636565b60018560ff1614156126295761262489888661441b565b612635565b61263489888661457c565b5b5b60606126418a6139fc565b905061264b61551e565b61266b828b8b8b8b8b600060405180602001604052806000815250613f74565b905084816101400181905250838160e0018190525082816101a00181905250806005600083600001516040516020016126a49190616ada565b60405160208183030381529060405280519060200120815260200190815260200160002060008201518160000190805190602001906126e492919061549e565b50602082015181600101908051906020019061270192919061549e565b50604082015181600201908051906020019061271e92919061549e565b50606082015181600301908051906020019061273b92919061549e565b50608082015181600401908051906020019061275892919061549e565b5060a08201518160050160006101000a81548160ff021916908360ff16021790555060c08201518160060190805190602001906127969291906155c4565b5060e08201518160070190805190602001906127b392919061549e565b506101008201518160080160006101000a81548160ff021916908360038111156127d957fe5b02179055506101208201518160080160016101000a81548160ff0219169083600281111561280357fe5b021790555061014082015181600901908051906020019061282592919061549e565b5061016082015181600a0160008201518160000155602082015181600101908051906020019061285692919061549e565b5060408201518160020160006101000a81548173ffffffffffffffffffffffffffffffffffffffff021916908373ffffffffffffffffffffffffffffffffffffffff160217905550505061018082015181600d016000820151816000015560208201518160010190805190602001906128d092919061549e565b5060408201518160020160006101000a81548173ffffffffffffffffffffffffffffffffffffffff021916908373ffffffffffffffffffffffffffffffffffffffff16021790555050506101a082015181601001908051906020019061293792919061549e565b506101c08201518160110160006101000a81548160ff0219169083600281111561295d57fe5b02179055509050507fe0fa8d95c65e8febcaebac5aa006bee0ea499a7bece703317cef9842b226eebf81600001518860405161299a929190616d47565b60405180910390a15050505050505050505050565b606060048054600181600116156101000203166002900480601f016020809104026020016040519081016040528092919081815260200182805460018160011615610100020316600290048015612a475780601f10612a1c57610100808354040283529160200191612a47565b820191906000526020600020905b815481529060010190602001808311612a2a57829003601f168201915b5050505050905090565b612a59613ed4565b612a98576040517fc703cb12000000000000000000000000000000000000000000000000000000008152600401612a8f90616cc7565b60405180910390fd5b60016003811115612aa557fe5b836003811115612ab157fe5b1480612ad3575060026003811115612ac557fe5b836003811115612ad157fe5b145b80612af35750600380811115612ae557fe5b836003811115612af157fe5b145b612b32576040517fc703cb12000000000000000000000000000000000000000000000000000000008152600401612b2990616f9e565b60405180910390fd5b81604051602001612b439190616ada565b604051602081830303815290604052805190602001206004604051602001612b6b9190616af1565b6040516020818303038152906040528051906020012014612bc1576040517fc703cb12000000000000000000000000000000000000000000000000000000008152600401612bb890616d27565b60405180910390fd5b612bc961551e565b6005600086604051602001612bde9190616ada565b604051602081830303815290604052805190602001208152602001908152602001600020604051806101e0016040529081600082018054600181600116156101000203166002900480601f016020809104026020016040519081016040528092919081815260200182805460018160011615610100020316600290048015612ca75780601f10612c7c57610100808354040283529160200191612ca7565b820191906000526020600020905b815481529060010190602001808311612c8a57829003601f168201915b50505050508152602001600182018054600181600116156101000203166002900480601f016020809104026020016040519081016040528092919081815260200182805460018160011615610100020316600290048015612d495780601f10612d1e57610100808354040283529160200191612d49565b820191906000526020600020905b815481529060010190602001808311612d2c57829003601f168201915b50505050508152602001600282018054600181600116156101000203166002900480601f016020809104026020016040519081016040528092919081815260200182805460018160011615610100020316600290048015612deb5780601f10612dc057610100808354040283529160200191612deb565b820191906000526020600020905b815481529060010190602001808311612dce57829003601f168201915b50505050508152602001600382018054600181600116156101000203166002900480601f016020809104026020016040519081016040528092919081815260200182805460018160011615610100020316600290048015612e8d5780601f10612e6257610100808354040283529160200191612e8d565b820191906000526020600020905b815481529060010190602001808311612e7057829003601f168201915b50505050508152602001600482018054600181600116156101000203166002900480601f016020809104026020016040519081016040528092919081815260200182805460018160011615610100020316600290048015612f2f5780601f10612f0457610100808354040283529160200191612f2f565b820191906000526020600020905b815481529060010190602001808311612f1257829003601f168201915b505050505081526020016005820160009054906101000a900460ff1660ff1660ff168152602001600682018054600181600116156101000203166002900480601f016020809104026020016040519081016040528092919081815260200182805460018160011615610100020316600290048015612fee5780601f10612fc357610100808354040283529160200191612fee565b820191906000526020600020905b81548152906001019060200180","8311612fd157829003601f168201915b50505050508152602001600782018054600181600116156101000203166002900480601f0160208091040260200160405190810160405280929190818152602001828054600181600116156101000203166002900480156130905780601f1061306557610100808354040283529160200191613090565b820191906000526020600020905b81548152906001019060200180831161307357829003601f168201915b505050505081526020016008820160009054906101000a900460ff1660038111156130b757fe5b60038111156130c257fe5b81526020016008820160019054906101000a900460ff1660028111156130e457fe5b60028111156130ef57fe5b8152602001600982018054600181600116156101000203166002900480601f01602080910402602001604051908101604052809291908181526020018280546001816001161561010002031660029004801561318c5780601f106131615761010080835404028352916020019161318c565b820191906000526020600020905b81548152906001019060200180831161316f57829003601f168201915b50505050508152602001600a820160405180606001604052908160008201548152602001600182018054600181600116156101000203166002900480601f0160208091040260200160405190810160405280929190818152602001828054600181600116156101000203166002900480156132485780601f1061321d57610100808354040283529160200191613248565b820191906000526020600020905b81548152906001019060200180831161322b57829003601f168201915b505050505081526020016002820160009054906101000a900473ffffffffffffffffffffffffffffffffffffffff1673ffffffffffffffffffffffffffffffffffffffff1673ffffffffffffffffffffffffffffffffffffffff16815250508152602001600d820160405180606001604052908160008201548152602001600182018054600181600116156101000203166002900480601f01602080910402602001604051908101604052809291908181526020018280546001816001161561010002031660029004801561335e5780601f106133335761010080835404028352916020019161335e565b820191906000526020600020905b81548152906001019060200180831161334157829003601f168201915b505050505081526020016002820160009054906101000a900473ffffffffffffffffffffffffffffffffffffffff1673ffffffffffffffffffffffffffffffffffffffff1673ffffffffffffffffffffffffffffffffffffffff16815250508152602001601082018054600181600116156101000203166002900480601f01602080910402602001604051908101604052809291908181526020018280546001816001161561010002031660029004801561345a5780601f1061342f5761010080835404028352916020019161345a565b820191906000526020600020905b81548152906001019060200180831161343d57829003601f168201915b505050505081526020016011820160009054906101000a900460ff16600281111561348157fe5b600281111561348c57fe5b8152505090506000600381111561349f57fe5b81610100015160038111156134b057fe5b146134f0576040517fc703cb120000000000000000000000000000000000000000000000000000000081526004016134e7906170c4565b60405180910390fd5b6000816101c0015190506000600281111561350757fe5b81600281111561351357fe5b14156136085760008260a0015160ff1614156135585760008260c001518060200190518101906135439190615ea2565b9050613550838783614702565b925050613607565b60018260a0015160ff16141561359b5760008260c001518060200190518101906135829190615f1f565b505050915050613593838783614767565b925050613606565b60028260a0015160ff16141561360557600060608360c001518060200190518101906135c79190615d60565b9250505060008151146135f5576000818060200190518101906135ea9190615f1f565b505050915050809250505b613600848884614847565b935050505b5b5b5b84826101000190600381111561361a57fe5b9081600381111561362757fe5b8152505060006060848060200190518101906136439190615ecb565b9150915061364f61567b565b60405180606001604052808481526020018381526020013373ffffffffffffffffffffffffffffffffffffffff1681525090508085610180018190525084600560008b6040516020016136a29190616ada565b60405160208183030381529060405280519060200120815260200190815260200160002060008201518160000190805190602001906136e292919061549e565b5060208201518160010190805190602001906136ff92919061549e565b50604082015181600201908051906020019061371c92919061549e565b50606082015181600301908051906020019061373992919061549e565b50608082015181600401908051906020019061375692919061549e565b5060a08201518160050160006101000a81548160ff021916908360ff16021790555060c08201518160060190805190602001906137949291906155c4565b5060e08201518160070190805190602001906137b192919061549e565b506101008201518160080160006101000a81548160ff021916908360038111156137d757fe5b02179055506101208201518160080160016101000a81548160ff0219169083600281111561380157fe5b021790555061014082015181600901908051906020019061382392919061549e565b5061016082015181600a0160008201518160000155602082015181600101908051906020019061385492919061549e565b5060408201518160020160006101000a81548173ffffffffffffffffffffffffffffffffffffffff021916908373ffffffffffffffffffffffffffffffffffffffff160217905550505061018082015181600d016000820151816000015560208201518160010190805190602001906138ce92919061549e565b5060408201518160020160006101000a81548173ffffffffffffffffffffffffffffffffffffffff021916908373ffffffffffffffffffffffffffffffffffffffff16021790555050506101a082015181601001908051906020019061393592919061549e565b506101c08201518160110160006101000a81548160ff0219169083600281111561395b57fe5b02179055509050507fc633ab59a20955dfd66be512978426bc792ea2f298a8d8f9a1934979dd7795b385600001518660a0015160405161399c929190616e2a565b60405180910390a1505050505050505050565b60008060009054906101000a900473ffffffffffffffffffffffffffffffffffffffff16905060405136600082376000803683855af43d806000843e81600081146139f8578184f35b8184fd5b60608082604051602001613a109190616a02565b604051602081830303815290604052905060606040518060400160405280601081526020017f303132333435363738396162636465660000000000000000000000000000000081525090506060600283510260020167ffffffffffffffff81118015613a7b57600080fd5b506040519080825280601f01601f191660200182016040528015613aae5781602001600182028036833780820191505090505b5090507f300000000000000000000000000000000000000000000000000000000000000081600081518110613adf57fe5b60200101907effffffffffffffffffffffffffffffffffffffffffffffffffffffffffffff1916908160001a9053507f780000000000000000000000000000000000000000000000000000000000000081600181518110613b3c57fe5b60200101907effffffffffffffffffffffffffffffffffffffffffffffffffffffffffffff1916908160001a90535060008090505b8351811015613c9b57826004858381518110613b8957fe5b602001015160f81c60f81b7effffffffffffffffffffffffffffffffffffffffffffffffffffffffffffff1916901c60f81c60ff1681518110613bc857fe5b602001015160f81c60f81b826002830260020181518110613be557fe5b60200101907effffffffffffffffffffffffffffffffffffffffffffffffffffffffffffff1916908160001a90535082600f60f81b858381518110613c2657fe5b602001015160f81c60f81b1660f81c60ff1681518110613c4257fe5b602001015160f81c60f81b826002830260030181518110613c5f57fe5b60200101907effffffffffffffffffffffffffffffffffffffffffffffffffffffffffffff1916908160001a9053508080600101915050613b71565b50809350505050919050565b600083806020019051810190613cbd9190615ea2565b905060006006600060095486604051602001613cda929190616b1d565b60405160208183030381529060405280519060200120815260200190815260200160002054905060006006600060095486604051602001613d1c929190616b1d565b6040516020818303038152906040528051906020012081526020019081526020016000205490508281019050806006600060095487604051602001613d62929190616b1d565b604051602081830303815290604052805190602001208152602001908152602001600020819055508282039150816006600060095488604051602001613da9929190616b1d565b60405160208183030381529060405280519060200120815260200190815260200160002081905550505050505050565b600082806020019051810190613def9190615f1f565b5050509150508173ffffffffffffffffffffffffffffffffffffffff166108fc829081150290604051600060405180830381858888f19350505050158015613e3b573d6000803e3d6000fd5b50505050565b6000606083806020019051810190613e599190615d60565b925050506000815114613e8757600081806020019051810190613e7c9190615f1f565b505050915050809250505b8273ffffffffffffffffffffffffffffffffffffffff166108fc839081150290604051600060405180830381858888f19350505050158015613ecd573d6000803e3d6000fd5b5050505050565b600080600090505b600380549050811015613f6b573373ffffffffffffffffffffffffffffffffffffffff1660038281548110613f0d57fe5b9060005260206000200160009054906101000a900473ffffffffffffffffffffffffffffffffffffffff1673ffffffffffffffffffffffffffffffffffffffff161415613f5e576001915050613f71565b8080600101915050613edc565b50600090505b90565b613f7c61551e565b604051602001613f8b90616b08565b6040516020818303038152906040528051906020012082604051602001613fb29190616ada565b604051602081830303815290604052805190602001201415613fdb57613fd88787614927565b91505b613fe3","61551e565b828160000181905250878160200181905250868160400181905250898160600181905250888160800181905250858160a0019060ff16908160ff1681525050848160c001819052506000816101000190600381111561403e57fe5b9081600381111561404b57fe5b815250506000816101200190600281111561406257fe5b9081600281111561406f57fe5b8152505083816101c00190600281111561408557fe5b9081600281111561409257fe5b815250508091505098975050505050505050565b6000818060200190518101906140bc9190615ea2565b90506140c88382614a21565b505050565b6000818060200190518101906140e39190615f1f565b50935050505034811461412b576040517fc703cb1200000000000000000000000000000000000000000000000000000000815260040161412290616e8d565b60405180910390fd5b8273ffffffffffffffffffffffffffffffffffffffff166108fc829081150290604051600060405180830381858888f19350505050158015614171573d6000803e3d6000fd5b50505050565b6060806060838060200190518101906141909190615d60565b9250925092506000818060200190518101906141ac9190615f1f565b5093505050503481146141f4576040517fc703cb120000000000000000000000000000000000000000000000000000000081526004016141eb90616e8d565b60405180910390fd5b60008673ffffffffffffffffffffffffffffffffffffffff16828660405160200161421f9190616ada565b6040516020818303038152906040528051906020012086604051602001614247929190616a9b565b6040516020818303038152906040526040516142639190616ac3565b60006040518083038185875af1925050503d80600081146142a0576040519150601f19603f3d011682016040523d82523d6000602084013e6142a5565b606091505b50509050806142e9576040517fc703cb120000000000000000000000000000000000000000000000000000000081526004016142e090616ecd565b60405180910390fd5b50505050505050565b3373ffffffffffffffffffffffffffffffffffffffff168373ffffffffffffffffffffffffffffffffffffffff1614614360576040517fc703cb120000000000000000000000000000000000000000000000000000000081526004016143579061705a565b60405180910390fd5b816040516020016143719190616ada565b6040516020818303038152906040528051906020012060026040516020016143999190616af1565b60405160208183030381529060405280519060200120146143ef576040517fc703cb120000000000000000000000000000000000000000000000000000000081526004016143e690616d07565b60405180910390fd5b6000818060200190518101906144059190615ea2565b9050614415600954333084614aea565b50505050565b3373ffffffffffffffffffffffffffffffffffffffff168373ffffffffffffffffffffffffffffffffffffffff1614614489576040517fc703cb120000000000000000000000000000000000000000000000000000000081526004016144809061705a565b60405180910390fd5b8160405160200161449a9190616ada565b6040516020818303038152906040528051906020012060026040516020016144c29190616af1565b6040516020818303038152906040528051906020012014614518576040517fc703cb1200000000000000000000000000000000000000000000000000000000815260040161450f90616d07565b60405180910390fd5b60008180602001905181019061452e9190615f1f565b505050915050348114614576576040517fc703cb1200000000000000000000000000000000000000000000000000000000815260040161456d90616e8d565b60405180910390fd5b50505050565b3373ffffffffffffffffffffffffffffffffffffffff168373ffffffffffffffffffffffffffffffffffffffff16146145ea576040517fc703cb120000000000000000000000000000000000000000000000000000000081526004016145e19061705a565b60405180910390fd5b816040516020016145fb9190616ada565b6040516020818303038152906040528051906020012060026040516020016146239190616af1565b6040516020818303038152906040528051906020012014614679576040517fc703cb1200000000000000000000000000000000000000000000000000000000815260040161467090616d07565b60405180910390fd5b60608180602001905181019061468f9190615d60565b9250505060008151146146fc576000828060200190518101906146b29190615f1f565b5050509150503481146146fa576040517fc703cb120000000000000000000000000000000000000000000000000000000081526004016146f190616e8d565b60405180910390fd5b505b50505050565b61470a61551e565b6001600381111561471757fe5b83600381111561472357fe5b1415614738576147333083614d17565b61475d565b6001846101200190600281111561474b57fe5b9081600281111561475857fe5b815250505b8390509392505050565b61476f61551e565b6001600381111561477c57fe5b83600381111561478857fe5b1415614818576000600360008154811061479e57fe5b9060005260206000200160009054906101000a900473ffffffffffffffffffffffffffffffffffffffff1690508073ffffffffffffffffffffffffffffffffffffffff166108fc849081150290604051600060405180830381858888f19350505050158015614811573d6000803e3d6000fd5b505061483d565b6001846101200190600281111561482b57fe5b9081600281111561483857fe5b815250505b8390509392505050565b61484f61551e565b6001600381111561485c57fe5b83600381111561486857fe5b14156148f8576000600360008154811061487e57fe5b9060005260206000200160009054906101000a900473ffffffffffffffffffffffffffffffffffffffff1690508073ffffffffffffffffffffffffffffffffffffffff166108fc849081150290604051600060405180830381858888f193505050501580156148f1573d6000803e3d6000fd5b505061491d565b6001846101200190600281111561490b57fe5b9081600281111561491857fe5b815250505b8390509392505050565b6060600033600854604051602001614940929190616a1d565b604051602081830303815290604052805190602001209050600860008154809291906001019190505550606061497582614dde565b9050606061498582602080614fcf565b9050614a16614a106149d56149cf896040518060400160405280600181526020017f3a00000000000000000000000000000000000000000000000000000000000000815250615167565b88615167565b6040518060400160405280600181526020017f3a00000000000000000000000000000000000000000000000000000000000000815250615167565b82615167565b935050505092915050565b60006006600060095485604051602001614a3c929190616b1d565b6040516020818303038152906040528051906020012081526020019081526020016000205490508181019050806006600060095486604051602001614a82929190616b1d565b604051602081830303815290604052805190602001208152602001908152602001600020819055507f7646b09fad657b1d148d582f42ba613d094892ab15a1b8df953a6eca00ae1fb3308484604051614add9392919061707a565b60405180910390a1505050565b60008111614b2d576040517fc703cb12000000000000000000000000000000000000000000000000000000008152600401614b249061701a565b60405180910390fd5b6000600660008686604051602001614b46929190616b1d565b604051602081830303815290604052805190602001208152602001908152602001600020549050818111614baf576040517fc703cb12000000000000000000000000000000000000000000000000000000008152600401614ba690616e0a565b60405180910390fd5b6000614bbb858561240c565b9050828111614bff576040517fc703cb12000000000000000000000000000000000000000000000000000000008152600401614bf690616ead565b60405180910390fd5b6000600660008887604051602001614c18929190616b1d565b604051602081830303815290604052805190602001208152602001908152602001600020549050838101905080600660008988604051602001614c5c929190616b1d565b60405160208183030381529060405280519060200120815260200190815260200160002081905550838303925082600660008989604051602001614ca1929190616b1d565b60405160208183030381529060405280519060200120815260200190815260200160002081905550838203915081600760008888604051602001614ce6929190616a54565b6040516020818303038152906040528051906020012081526020019081526020016000208190555050505050505050565b60006006600060095485604051602001614d32929190616b1d565b6040516020818303038152906040528051906020012081526020019081526020016000205490508181039050806006600060095486604051602001614d78929190616b1d565b604051602081830303815290604052805190602001208152602001908152602001600020819055507f474e215a20d9a1c1334de192da24c6eca61da098475b2baeed3f6855367fab283083604051614dd1929190616fde565b60405180910390a1505050565b60608082604051602001614df29190616a80565b604051602081830303815290604052905060606040518060400160405280601081526020017f303132333435363738396162636465660000000000000000000000000000000081525090506060600283510260020167ffffffffffffffff81118015614e5d57600080fd5b506040519080825280601f01601f191660200182016040528015614e905781602001600182028036833780820191505090505b50905060008090505b8351811015614fc357826004858381518110614eb157fe5b602001015160f81c60f81b7effffffffffffffffffffffffffffffffffffffffffffffffffffffffffffff1916901c60f81c60ff1681518110614ef057fe5b602001015160f81c60f81b826002830260000181518110614f0d57fe5b60200101907effffffffffffffffffffffffffffffffffffffffffffffffffffffffffffff1916908160001a90535082600f60f81b858381518110614f4e57fe5b602001015160f81c60f81b1660f81c60ff1681518110614f6a57fe5b602001015160f81c60f81b826002830260010181518110614f8757fe5b60200101907effffffffffffffffffffffffffffffffffffffffffffffffffffffffffffff1916908160001a9053508080600101915050614e99565b50809350505050919050565b60606000821415614ff15760405180","6020016040528060008152509050615160565b6000809050600080905060008090506000809050606088905060008090505b8151841015615054578883141561502957839550600190505b8789018314156150395785840394505b61504382856151f5565b840193508280600101935050615010565b8789018314156150645785840394505b806150a4576040517fc703cb1200000000000000000000000000000000000000000000000000000000815260040161509b90616dea565b60405180910390fd5b60008514156150e8576040517fc703cb120000000000000000000000000000000000000000000000000000000081526004016150df90616fbe565b60405180910390fd5b60608567ffffffffffffffff8111801561510157600080fd5b506040519080825280601f01601f1916602001820160405280156151345781602001600182028036833780820191505090505b50905060008060208d019150602083019050615153818a84018a615455565b8299505050505050505050505b9392505050565b6060815183510167ffffffffffffffff8111801561518457600080fd5b506040519080825280601f01601f1916602001820160405280156151b75781602001600182028036833780820191505090505b50905060008060006020860192506020850191506020840190506151dd81848851615455565b6151ec86518201838751615455565b50505092915050565b60008060f81b7effffffffffffffffffffffffffffffffffffffffffffffffffffffffffffff1916600784848151811061522b57fe5b602001015160f81c60f81b7effffffffffffffffffffffffffffffffffffffffffffffffffffffffffffff1916901c7effffffffffffffffffffffffffffffffffffffffffffffffffffffffffffff1916141561528b576001905061544f565b600660f81b7effffffffffffffffffffffffffffffffffffffffffffffffffffffffffffff191660058484815181106152c057fe5b602001015160f81c60f81b7effffffffffffffffffffffffffffffffffffffffffffffffffffffffffffff1916901c7effffffffffffffffffffffffffffffffffffffffffffffffffffffffffffff19161415615320576002905061544f565b600e60f81b7effffffffffffffffffffffffffffffffffffffffffffffffffffffffffffff1916600484848151811061535557fe5b602001015160f81c60f81b7effffffffffffffffffffffffffffffffffffffffffffffffffffffffffffff1916901c7effffffffffffffffffffffffffffffffffffffffffffffffffffffffffffff191614156153b5576003905061544f565b601e60f81b7effffffffffffffffffffffffffffffffffffffffffffffffffffffffffffff191660038484815181106153ea57fe5b602001015160f81c60f81b7effffffffffffffffffffffffffffffffffffffffffffffffffffffffffffff1916901c7effffffffffffffffffffffffffffffffffffffffffffffffffffffffffffff1916141561544a576004905061544f565b600190505b92915050565b5b602081106154795781518352602083019250602082019150602081039050615456565b60006001826020036101000a0390508019835116818551168181178652505050505050565b828054600181600116156101000203166002900490600052602060002090601f016020900481019282601f106154df57805160ff191683800117855561550d565b8280016001018555821561550d579182015b8281111561550c5782518255916020019190600101906154f1565b5b50905061551a91906156b2565b5090565b604051806101e001604052806060815260200160608152602001606081526020016060815260200160608152602001600060ff16815260200160608152602001606081526020016000600381111561557257fe5b81526020016000600281111561558457fe5b815260200160608152602001615598615644565b81526020016155a561567b565b815260200160608152602001600060028111156155be57fe5b81525090565b828054600181600116156101000203166002900490600052602060002090601f016020900481019282601f1061560557805160ff1916838001178555615633565b82800160010185558215615633579182015b82811115615632578251825591602001919060010190615617565b5b50905061564091906156b2565b5090565b60405180606001604052806000815260200160608152602001600073ffffffffffffffffffffffffffffffffffffffff1681525090565b60405180606001604052806000815260200160608152602001600073ffffffffffffffffffffffffffffffffffffffff1681525090565b6156d491905b808211156156d05760008160009055506001016156b8565b5090565b90565b6000813590506156e681617436565b92915050565b6000813590506156fb8161744d565b92915050565b600082601f83011261571257600080fd5b81356157256157208261716a565b61713d565b9150808252602083016020830185838301111561574157600080fd5b61574c83828461735b565b50505092915050565b600082601f83011261576657600080fd5b81516157796157748261716a565b61713d565b9150808252602083016020830185838301111561579557600080fd5b6157a083828461736a565b50505092915050565b6000813590506157b881617464565b92915050565b600082601f8301126157cf57600080fd5b81356157e26157dd82617196565b61713d565b915080825260208301602083018583830111156157fe57600080fd5b61580983828461735b565b50505092915050565b600082601f83011261582357600080fd5b815161583661583182617196565b61713d565b9150808252602083016020830185838301111561585257600080fd5b61585d83828461736a565b50505092915050565b60008135905061587581617474565b92915050565b60008151905061588a81617474565b92915050565b60008135905061589f8161748b565b92915050565b6000602082840312156158b757600080fd5b60006158c5848285016156d7565b91505092915050565b600080604083850312156158e157600080fd5b60006158ef858286016156d7565b9250506020615900858286016156d7565b9150509250929050565b60008060006060848603121561591f57600080fd5b600061592d868287016156d7565b935050602061593e868287016156d7565b925050604061594f86828701615866565b9150509250925092565b60008060008060008060008060006101208a8c03121561597857600080fd5b60006159868c828d016156d7565b99505060208a013567ffffffffffffffff8111156159a357600080fd5b6159af8c828d016157be565b98505060408a013567ffffffffffffffff8111156159cc57600080fd5b6159d88c828d016157be565b97505060608a013567ffffffffffffffff8111156159f557600080fd5b615a018c828d016157be565b9650506080615a128c828d01615890565b95505060a08a013567ffffffffffffffff811115615a2f57600080fd5b615a3b8c828d01615701565b94505060c08a013567ffffffffffffffff811115615a5857600080fd5b615a648c828d016157be565b93505060e08a013567ffffffffffffffff811115615a8157600080fd5b615a8d8c828d016157be565b9250506101008a013567ffffffffffffffff811115615aab57600080fd5b615ab78c828d016157be565b9150509295985092959850929598565b60008060408385031215615ada57600080fd5b6000615ae8858286016156d7565b9250506020615af985828601615866565b9150509250929050565b600060208284031215615b1557600080fd5b600082013567ffffffffffffffff811115615b2f57600080fd5b615b3b848285016157be565b91505092915050565b60008060408385031215615b5757600080fd5b600083013567ffffffffffffffff811115615b7157600080fd5b615b7d858286016157be565b9250506020615b8e858286016156ec565b9150509250929050565b60008060008060008060008060008060006101608c8e031215615bba57600080fd5b60008c013567ffffffffffffffff811115615bd457600080fd5b615be08e828f016157be565b9b50506020615bf18e828f016156ec565b9a505060408c013567ffffffffffffffff811115615c0e57600080fd5b615c1a8e828f016157be565b99505060608c013567ffffffffffffffff811115615c3757600080fd5b615c438e828f016157be565b9850506080615c548e828f01615890565b97505060a08c013567ffffffffffffffff811115615c7157600080fd5b615c7d8e828f016157be565b96505060c08c013567ffffffffffffffff811115615c9a57600080fd5b615ca68e828f01615701565b95505060e08c013567ffffffffffffffff811115615cc357600080fd5b615ccf8e828f016157be565b9450506101008c013567ffffffffffffffff811115615ced57600080fd5b615cf98e828f016157be565b9350506101208c013567ffffffffffffffff811115615d1757600080fd5b615d238e828f016157be565b9250506101408c013567ffffffffffffffff811115615d4157600080fd5b615d4d8e828f01615701565b9150509295989b509295989b9093969950565b600080600060608486031215615d7557600080fd5b600084015167ffffffffffffffff811115615d8f57600080fd5b615d9b86828701615812565b935050602084015167ffffffffffffffff811115615db857600080fd5b615dc486828701615755565b925050604084015167ffffffffffffffff811115615de157600080fd5b615ded86828701615755565b9150509250925092565b60008060008060808587031215615e0d57600080fd5b600085013567ffffffffffffffff811115615e2757600080fd5b615e33878288016157be565b9450506020615e44878288016157a9565b935050604085013567ffffffffffffffff811115615e6157600080fd5b615e6d878288016157be565b925050606085013567ffffffffffffffff811115615e8a57600080fd5b615e9687828801615701565b91505092959194509250565b600060208284031215615eb457600080fd5b6000615ec28482850161587b565b91505092915050565b60008060408385031215615ede57600080fd5b6000615eec8582860161587b565b925050602083015167ffffffffffffffff811115615f0957600080fd5b615f1585828601615812565b9150509250929050565b600080600080600060a08688031215615f3757600080fd5b6000615f458882890161587b565b9550506020615f568882890161587b565b945050604086015167ffffffffffffffff811115615f7357600080fd5b615f7f88828901615812565b9350506060615f908882890161587b565b925050608086015167ffffffffffffffff811115615fad57600080fd5b615fb988828901615812565b9150509295509295909350565b615fcf816172ef565b82525050565b615fe6615fe1826172","37565b6173af565b82525050565b615ff581617225565b82525050565b61600c61600782617225565b61739d565b82525050565b61602361601e82617249565b6173c1565b82525050565b61603a61603582617253565b6173cb565b82525050565b600061604b826171d7565b61605581856171ed565b935061606581856020860161736a565b61606e816173f1565b840191505092915050565b6000616084826171d7565b61608e81856171fe565b935061609e81856020860161736a565b80840191505092915050565b6160b381617301565b82525050565b6160c281617313565b82525050565b6160d181617325565b82525050565b60006160e2826171e2565b6160ec8185617209565b93506160fc81856020860161736a565b616105816173f1565b840191505092915050565b600061611b826171e2565b616125818561721a565b935061613581856020860161736a565b80840191505092915050565b60008154600181166000811461615e5760018114616183576161c7565b607f600283041661616f818761721a565b955060ff19831686528086019350506161c7565b60028204616191818761721a565b955061619c856171c2565b60005b828110156161be5781548189015260018201915060208101905061619f565b82880195505050505b505092915050565b60006161dc602a83617209565b91507f546869732066756e6374696f6e206973207265737472696374656420746f207460008301527f68652067617465776179000000000000000000000000000000000000000000006020830152604082019050919050565b6000616242601d83617209565b91507f526573756c74206973206e6f742074696d656f7574206f72206661696c0000006000830152602082019050919050565b600061628260008361721a565b9150600082019050919050565b600061629c601683617209565b91507f436861696e636f646520697320646966666572656e74000000000000000000006000830152602082019050919050565b60006162dc601483617209565b91507f56657273696f6e20697320646966666572656e740000000000000000000000006000830152602082019050919050565b600061631c600783617209565b91507f73746172745478000000000000000000000000000000000000000000000000006000830152602082019050919050565b600061635c600f83617209565b91507f496e76616c6964206164647265737300000000000000000000000000000000006000830152602082019050919050565b600061639c600e83617209565b91507f4e6f7420796f75722061737365740000000000000000000000000000000000006000830152602082019050919050565b60006163dc600783617209565b91507f4e6f7420737263000000000000000000000000000000000000000000000000006000830152602082019050919050565b600061641c601883617209565b91507f737461727420696e646578206f7574206f662072616e676500000000000000006000830152602082019050919050565b600061645c603383617209565b91507f546865206d61696e2d636861696e20706f696e7473206f66207468652061636360008301527f6f756e7420617265206e6f7420656e6f756768000000000000000000000000006020830152604082019050919050565b60006164c2600983617209565b91507f73656e6441636b656400000000000000000000000000000000000000000000006000830152602082019050919050565b6000616502601b83617209565b91507f54686520617373657420686173206265656e2072657475726e656400000000006000830152602082019050919050565b6000616542600f83617209565b91507f416d6f756e74206e6f742073616d6500000000000000000000000000000000006000830152602082019050919050565b6000616582602c83617209565b91507f546f6f2066657720706f696e747320616c6c6f77656420666f7220636f6e747260008301527f616374207472616e7366657200000000000000000000000000000000000000006020830152604082019050919050565b60006165e8601483617209565b91507f436f6e74726163742063616c6c206661696c65640000000000000000000000006000830152602082019050919050565b6000616628602183617209565b91507f54686520636f6e747261637420686173206265656e20696e697469616c697a6560008301527f64000000000000000000000000000000000000000000000000000000000000006020830152604082019050919050565b600061668e603383617209565b91507f546869732066756e6374696f6e206973207265737472696374656420746f207460008301527f686520636f6e74726163742773206f776e6572000000000000000000000000006020830152604082019050919050565b60006166f460018361721a565b91507f31000000000000000000000000000000000000000000000000000000000000006000830152600182019050919050565b6000616734600783617209565b91507f74616b654f7574000000000000000000000000000000000000000000000000006000830152602082019050919050565b6000616774600683617209565b91507f73656e64547800000000000000000000000000000000000000000000000000006000830152602082019050919050565b60006167b4600e83617209565b91507f496e76616c696420726573756c740000000000000000000000000000000000006000830152602082019050919050565b60006167f4601083617209565b91507f6c656e206f7574206f662072616e6765000000000000000000000000000000006000830152602082019050919050565b6000616834600483617209565b91507f6275726e000000000000000000000000000000000000000000000000000000006000830152602082019050919050565b6000616874601d83617209565b91507f416d6f756e74206d7573742062652067726561746572207468616e20300000006000830152602082019050919050565b60006168b4601683617209565b91507f57726f6e67207472616e73616374696f6e2074797065000000000000000000006000830152602082019050919050565b60006168f4602783617209565b91507f5374617274207478207372634164647265737320616e642073656e646572206e60008301527f6f742073616d65000000000000000000000000000000000000000000000000006020830152604082019050919050565b600061695a600483617209565b91507f6d696e74000000000000000000000000000000000000000000000000000000006000830152602082019050919050565b600061699a601a83617209565b91507f43726f7373547820726573756c74206973206e6f7420696e69740000000000006000830152602082019050919050565b6169d6816172d8565b82525050565b6169ed6169e8826172d8565b6173e7565b82525050565b6169fc816172e2565b82525050565b6000616a0e8284615ffb565b60148201915081905092915050565b6000616a298285615fd5565b601482019150616a3982846169dc565b602082019150616a48826166e7565b91508190509392505050565b6000616a608285615ffb565b601482019150616a708284615ffb565b6014820191508190509392505050565b6000616a8c8284616012565b60208201915081905092915050565b6000616aa78285616029565b600482019150616ab78284616079565b91508190509392505050565b6000616acf8284616079565b915081905092915050565b6000616ae68284616110565b915081905092915050565b6000616afd8284616141565b915081905092915050565b6000616b1382616275565b9150819050919050565b6000616b2982856169dc565b602082019150616b398284615ffb565b6014820191508190509392505050565b6000610100820190508181036000830152616b64818b616040565b90508181036020830152616b78818a616040565b9050616b8760408301896160c8565b616b9460608301886160b9565b616ba160808301876160aa565b81810360a0830152616bb38186616040565b905081810360c0830152616bc78185616040565b905081810360e0830152616bdb8184616040565b90509998505050505050505050565b60006020820190508181036000830152616c0481846160d7565b905092915050565b60006060820190508181036000830152616c2681866160d7565b90508181036020830152616c3a81856160d7565b90508181036040830152616c4e81846160d7565b9050949350505050565b600060a0820190508181036000830152616c7281886160d7565b90508181036020830152616c8681876160d7565b90508181036040830152616c9a81866160d7565b90508181036060830152616cae81856160d7565b9050616cbd60808301846169cd565b9695505050505050565b60006020820190508181036000830152616ce0816161cf565b9050919050565b60006020820190508181036000830152616d0081616235565b9050919050565b60006020820190508181036000830152616d208161628f565b9050919050565b60006020820190508181036000830152616d40816162cf565b9050919050565b60006060820190508181036000830152616d608161630f565b90508181036020830152616d7481856160d7565b9050616d8360408301846169f3565b9392505050565b60006020820190508181036000830152616da38161634f565b9050919050565b60006020820190508181036000830152616dc38161638f565b9050919050565b60006020820190508181036000830152616de3816163cf565b9050919050565b60006020820190508181036000830152616e038161640f565b9050919050565b60006020820190508181036000830152616e238161644f565b9050919050565b60006060820190508181036000830152616e43816164b5565b90508181036020830152616e5781856160d7565b9050616e6660408301846169f3565b9392505050565b60006020820190508181036000830152616e86816164f5565b9050919050565b60006020820190508181036000830152616ea681616535565b9050919050565b60006020820190508181036000830152616ec681616575565b9050919050565b60006020820190508181036000830152616ee6816165db565b9050919050565b60006020820190508181036000830152616f068161661b565b9050919050565b60006020820190508181036000830152616f2681616681565b9050919050565b60006040820190508181036000830152616f4681616727565b9050616f556020830184615fc6565b92915050565b60006060820190508181036000830152616f7481616767565b90508181036020830152616f8881856160d7565b9050616f9760408301846169f3565b9392505050565b60006020820190508181036000830152616fb7816167a7565b9050919050565b60006020820190508181036000830152616fd7816167e7565b9050919050565b","60006060820190508181036000830152616ff781616827565b90506170066020830185615fec565b61701360408301846169cd565b9392505050565b6000602082019050818103600083015261703381616867565b9050919050565b60006020820190508181036000830152617053816168a7565b9050919050565b60006020820190508181036000830152617073816168e7565b9050919050565b600060808201905081810360008301526170938161694d565b90506170a26020830186615fec565b6170af6040830185615fec565b6170bc60608301846169cd565b949350505050565b600060208201905081810360008301526170dd8161698d565b9050919050565b60006020820190506170f960008301846169cd565b92915050565b600060608201905061711460008301866169cd565b818103602083015261712681856160d7565b90506171356040830184615fec565b949350505050565b6000604051905081810181811067ffffffffffffffff8211171561716057600080fd5b8060405250919050565b600067ffffffffffffffff82111561718157600080fd5b601f19601f8301169050602081019050919050565b600067ffffffffffffffff8211156171ad57600080fd5b601f19601f8301169050602081019050919050565b60008190508160005260206000209050919050565b600081519050919050565b600081519050919050565b600082825260208201905092915050565b600081905092915050565b600082825260208201905092915050565b600081905092915050565b6000617230826172b8565b9050919050565b6000617242826172b8565b9050919050565b6000819050919050565b60007fffffffff0000000000000000000000000000000000000000000000000000000082169050919050565b600081905061728d8261740f565b919050565b60008190506172a08261741c565b919050565b60008190506172b382617429565b919050565b600073ffffffffffffffffffffffffffffffffffffffff82169050919050565b6000819050919050565b600060ff82169050919050565b60006172fa82617337565b9050919050565b600061730c8261727f565b9050919050565b600061731e82617292565b9050919050565b6000617330826172a5565b9050919050565b600061734282617349565b9050919050565b6000617354826172b8565b9050919050565b82818337600083830152505050565b60005b8381101561738857808201518184015260208101905061736d565b83811115617397576000848401525b50505050565b60006173a8826173d5565b9050919050565b60006173ba826173d5565b9050919050565b6000819050919050565b6000819050919050565b60006173e082617402565b9050919050565b6000819050919050565b6000601f19601f8301169050919050565b60008160601b9050919050565b6003811061741957fe5b50565b6003811061742657fe5b50565b6004811061743357fe5b50565b61743f81617225565b811461744a57600080fd5b50565b61745681617237565b811461746157600080fd5b50565b6004811061747157600080fd5b50565b61747d816172d8565b811461748857600080fd5b50565b617494816172e2565b811461749f57600080fd5b5056fea2646970667358221220c0f69e0fe4cf75b067c9399dd83cf84582cb977b234128a7b995c4db06da7e9664736f6c634300060a0033"};

    public static final String SM_BINARY = org.fisco.bcos.sdk.utils.StringUtils.joinAll("", SM_BINARY_ARRAY);

    public static final String[] ABI_ARRAY = {"[{\"anonymous\":false,\"inputs\":[{\"indexed\":false,\"internalType\":\"string\",\"name\":\"operation\",\"type\":\"string\"},{\"indexed\":false,\"internalType\":\"address\",\"name\":\"from\",\"type\":\"address\"},{\"indexed\":false,\"internalType\":\"uint256\",\"name\":\"value\",\"type\":\"uint256\"}],\"name\":\"AssetBurnEvent\",\"type\":\"event\"},{\"anonymous\":false,\"inputs\":[{\"indexed\":false,\"internalType\":\"string\",\"name\":\"operation\",\"type\":\"string\"},{\"indexed\":false,\"internalType\":\"address\",\"name\":\"from\",\"type\":\"address\"},{\"indexed\":false,\"internalType\":\"address\",\"name\":\"to\",\"type\":\"address\"},{\"indexed\":false,\"internalType\":\"uint256\",\"name\":\"value\",\"type\":\"uint256\"}],\"name\":\"AssetMintEvent\",\"type\":\"event\"},{\"anonymous\":false,\"inputs\":[{\"indexed\":false,\"internalType\":\"string\",\"name\":\"operation\",\"type\":\"string\"},{\"indexed\":false,\"internalType\":\"uint256\",\"name\":\"value\",\"type\":\"uint256\"}],\"name\":\"approveEvent\",\"type\":\"event\"},{\"anonymous\":false,\"inputs\":[{\"indexed\":false,\"internalType\":\"string\",\"name\":\"operation\",\"type\":\"string\"},{\"indexed\":false,\"internalType\":\"string\",\"name\":\"cross_TxNo\",\"type\":\"string\"},{\"indexed\":false,\"internalType\":\"uint8\",\"name\":\"txType\",\"type\":\"uint8\"}],\"name\":\"sendAckedEvent\",\"type\":\"event\"},{\"anonymous\":false,\"inputs\":[{\"indexed\":false,\"internalType\":\"string\",\"name\":\"operation\",\"type\":\"string\"},{\"indexed\":false,\"internalType\":\"string\",\"name\":\"cross_TxNo\",\"type\":\"string\"},{\"indexed\":false,\"internalType\":\"uint8\",\"name\":\"txType\",\"type\":\"uint8\"}],\"name\":\"sendTxEvent\",\"type\":\"event\"},{\"anonymous\":false,\"inputs\":[{\"indexed\":false,\"internalType\":\"string\",\"name\":\"operation\",\"type\":\"string\"},{\"indexed\":false,\"internalType\":\"string\",\"name\":\"chain_Code\",\"type\":\"string\"}],\"name\":\"setChainCodeEvent\",\"type\":\"event\"},{\"anonymous\":false,\"inputs\":[{\"indexed\":false,\"internalType\":\"string\",\"name\":\"operation\",\"type\":\"string\"},{\"indexed\":false,\"internalType\":\"address\",\"name\":\"gateway_Address\",\"type\":\"address\"}],\"name\":\"setGatewayEvent\",\"type\":\"event\"},{\"anonymous\":false,\"inputs\":[{\"indexed\":false,\"internalType\":\"string\",\"name\":\"operation\",\"type\":\"string\"},{\"indexed\":false,\"internalType\":\"string\",\"name\":\"cross_TxNo\",\"type\":\"string\"},{\"indexed\":false,\"internalType\":\"uint8\",\"name\":\"txType\",\"type\":\"uint8\"}],\"name\":\"startTxEvent\",\"type\":\"event\"},{\"anonymous\":false,\"inputs\":[{\"indexed\":false,\"internalType\":\"string\",\"name\":\"operation\",\"type\":\"string\"},{\"indexed\":false,\"internalType\":\"address\",\"name\":\"to\",\"type\":\"address\"}],\"name\":\"takeOutEvent\",\"type\":\"event\"},{\"anonymous\":false,\"inputs\":[{\"indexed\":false,\"internalType\":\"string\",\"name\":\"operation\",\"type\":\"string\"},{\"indexed\":false,\"internalType\":\"uint256\",\"name\":\"value\",\"type\":\"uint256\"}],\"name\":\"transferEvent\",\"type\":\"event\"},{\"inputs\":[{\"internalType\":\"address\",\"name\":\"from\",\"type\":\"address\"},{\"internalType\":\"address\",\"name\":\"to\",\"type\":\"address\"},{\"internalType\":\"uint256\",\"name\":\"value\",\"type\":\"uint256\"}],\"name\":\"approve\",\"outputs\":[],\"stateMutability\":\"nonpayable\",\"type\":\"function\"},{\"inputs\":[{\"internalType\":\"address\",\"name\":\"addr\",\"type\":\"address\"}],\"name\":\"balanceOf\",\"outputs\":[{\"internalType\":\"uint256\",\"name\":\"\",\"type\":\"uint256\"}],\"stateMutability\":\"view\",\"type\":\"function\"},{\"inputs\":[{\"internalType\":\"address\",\"name\":\"owner\",\"type\":\"address\"},{\"internalType\":\"address\",\"name\":\"spender\",\"type\":\"address\"}],\"name\":\"getAllowance\",\"outputs\":[{\"internalType\":\"uint256\",\"name\":\"\",\"type\":\"uint256\"}],\"stateMutability\":\"view\",\"type\":\"function\"},{\"inputs\":[{\"internalType\":\"string\",\"name\":\"crossTxNo\",\"type\":\"string\"}],\"name\":\"getCrossTx\",\"outputs\":[{\"internalType\":\"bytes\",\"name\":\"\",\"type\":\"bytes\"},{\"internalType\":\"bytes\",\"name\":\"\",\"type\":\"bytes\"},{\"internalType\":\"enum Storage.TxResultEnum\",\"name\":\"\",\"type\":\"uint8\"},{\"internalType\":\"enum Storage.TxRefundedEnum\",\"name\":\"\",\"type\":\"uint8\"},{\"internalType\":\"enum Storage.TxOriginEnum\",\"name\":\"\",\"type\":\"uint8\"},{\"internalType\":\"bytes\",\"name\":\"\",\"type\":\"bytes\"},{\"internalType\":\"bytes\",\"name\":\"\",\"type\":\"bytes\"},{\"internalType\":\"bytes\",\"name\":\"\",\"type\":\"bytes\"}],\"stateMutability\":\"view\",\"type\":\"function\"},{\"inputs\":[],\"name\":\"getVersion\",\"outputs\":[{\"internalType\":\"string\",\"name\":\"\",\"type\":\"string\"}],\"stateMutability\":\"view\",\"type\":\"function\"},{\"inputs\":[{\"internalType\":\"address\",\"name\":\"crossChainAdd\",\"type\":\"address\"}],\"name\":\"initialize\",\"outputs\":[],\"stateMutability\":\"nonpayable\",\"type\":\"function\"},{\"inputs\":[{\"internalType\":\"string\",\"name\":\"crossTxNo\",\"type\":\"string\"},{\"internalType\":\"enum Storage.TxResultEnum\",\"name\":\"result\",\"type\":\"uint8\"},{\"internalType\":\"string\",\"name\":\"version\",\"type\":\"string\"},{\"internalType\":\"bytes\",\"name\":\"proof\",\"type\":\"bytes\"}],\"name\":\"sendAcked\",\"outputs\":[],\"stateMutability\":\"nonpayable\",\"type\":\"function\"},{\"inputs\":[{\"internalType\":\"string\",\"name\":\"srcBid\",\"type\":\"string\"},{\"internalType\":\"address payable\",\"name\":\"destAddress\",\"type\":\"address\"},{\"internalType\":\"string\",\"name\":\"srcChainCode\",\"type\":\"string\"},{\"internalType\":\"string\",\"name\":\"destChainCode\",\"type\":\"string\"},{\"internalType\":\"uint8\",\"name\":\"txType\",\"type\":\"uint8\"},{\"internalType\":\"string\",\"name\":\"crossTxNo\",\"type\":\"string\"},{\"internalType\":\"bytes\",\"name\":\"payload\",\"type\":\"bytes\"},{\"internalType\":\"string\",\"name\":\"extension\",\"type\":\"string\"},{\"internalType\":\"string\",\"name\":\"remark\",\"type\":\"string\"},{\"internalType\":\"string\",\"name\":\"version\",\"type\":\"string\"},{\"internalType\":\"bytes\",\"name\":\"proof\",\"type\":\"bytes\"}],\"name\":\"sendTx\",\"outputs\":[],\"stateMutability\":\"payable\",\"type\":\"function\"},{\"inputs\":[{\"internalType\":\"string\",\"name\":\"chainCode\",\"type\":\"string\"}],\"name\":\"setChainCode\",\"outputs\":[],\"stateMutability\":\"nonpayable\",\"type\":\"function\"},{\"inputs\":[{\"internalType\":\"address\",\"name\":\"gatewayAddress\",\"type\":\"address\"}],\"name\":\"setGateway\",\"outputs\":[],\"stateMutability\":\"nonpayable\",\"type\":\"function\"},{\"inputs\":[{\"internalType\":\"address\",\"name\":\"srcAddress\",\"type\":\"address\"},{\"internalType\":\"string\",\"name\":\"destBid\",\"type\":\"string\"},{\"internalType\":\"string\",\"name\":\"srcChainCode\",\"type\":\"string\"},{\"internalType\":\"string\",\"name\":\"destChainCode\",\"type\":\"string\"},{\"internalType\":\"uint8\",\"name\":\"txType\",\"type\":\"uint8\"},{\"internalType\":\"bytes\",\"name\":\"payload\",\"type\":\"bytes\"},{\"internalType\":\"string\",\"name\":\"extension\",\"type\":\"string\"},{\"internalType\":\"string\",\"name\":\"remark\",\"type\":\"string\"},{\"internalType\":\"string\",\"name\":\"version\",\"type\":\"string\"}],\"name\":\"startTx\",\"outputs\":[],\"stateMutability\":\"payable\",\"type\":\"function\"},{\"inputs\":[{\"internalType\":\"string\",\"name\":\"crossTxNo\",\"type\":\"string\"},{\"internalType\":\"address payable\",\"name\":\"to\",\"type\":\"address\"}],\"name\":\"takeOut\",\"outputs\":[],\"stateMutability\":\"nonpayable\",\"type\":\"function\"},{\"inputs\":[{\"internalType\":\"address\",\"name\":\"to\",\"type\":\"address\"},{\"internalType\":\"uint256\",\"name\":\"value\",\"type\":\"uint256\"}],\"name\":\"transfer\",\"outputs\":[],\"stateMutability\":\"nonpayable\",\"type\":\"function\"}]"};

    public static final String ABI = org.fisco.bcos.sdk.utils.StringUtils.joinAll("", ABI_ARRAY);

    public static final String FUNC_APPROVE = "approve";

    public static final String FUNC_BALANCEOF = "balanceOf";

    public static final String FUNC_GETALLOWANCE = "getAllowance";

    public static final String FUNC_GETCROSSTX = "getCrossTx";

    public static final String FUNC_GETVERSION = "getVersion";

    public static final String FUNC_INITIALIZE = "initialize";

    public static final String FUNC_SENDACKED = "sendAcked";

    public static final String FUNC_SENDTX = "sendTx";

    public static final String FUNC_SETCHAINCODE = "setChainCode";

    public static final String FUNC_SETGATEWAY = "setGateway";

    public static final String FUNC_STARTTX = "startTx";

    public static final String FUNC_TAKEOUT = "takeOut";

    public static final String FUNC_TRANSFER = "transfer";

    public static final Event ASSETBURNEVENT_EVENT = new Event("AssetBurnEvent", 
            Arrays.<TypeReference<?>>asList(new TypeReference<Utf8String>() {}, new TypeReference<Address>() {}, new TypeReference<Uint256>() {}));
    ;

    public static final Event ASSETMINTEVENT_EVENT = new Event("AssetMintEvent", 
            Arrays.<TypeReference<?>>asList(new TypeReference<Utf8String>() {}, new TypeReference<Address>() {}, new TypeReference<Address>() {}, new TypeReference<Uint256>() {}));
    ;

    public static final Event APPROVEEVENT_EVENT = new Event("approveEvent", 
            Arrays.<TypeReference<?>>asList(new TypeReference<Utf8String>() {}, new TypeReference<Uint256>() {}));
    ;

    public static final Event SENDACKEDEVENT_EVENT = new Event("sendAckedEvent", 
            Arrays.<TypeReference<?>>asList(new TypeReference<Utf8String>() {}, new TypeReference<Utf8String>() {}, new TypeReference<Uint8>() {}));
    ;

    public static final Event SENDTXEVENT_EVENT = new Event("sendTxEvent", 
            Arrays.<TypeReference<?>>asList(new TypeReference<Utf8String>() {}, new TypeReference<Utf8String>() {}, new TypeReference<Uint8>() {}));
    ;

    public static final Event SETCHAINCODEEVENT_EVENT = new Event("setChainCodeEvent", 
            Arrays.<TypeReference<?>>asList(new TypeReference<Utf8String>() {}, new TypeReference<Utf8String>() {}));
    ;

    public static final Event SETGATEWAYEVENT_EVENT = new Event("setGatewayEvent", 
            Arrays.<TypeReference<?>>asList(new TypeReference<Utf8String>() {}, new TypeReference<Address>() {}));
    ;

    public static final Event STARTTXEVENT_EVENT = new Event("startTxEvent", 
            Arrays.<TypeReference<?>>asList(new TypeReference<Utf8String>() {}, new TypeReference<Utf8String>() {}, new TypeReference<Uint8>() {}));
    ;

    public static final Event TAKEOUTEVENT_EVENT = new Event("takeOutEvent", 
            Arrays.<TypeReference<?>>asList(new TypeReference<Utf8String>() {}, new TypeReference<Address>() {}));
    ;

    public static final Event TRANSFEREVENT_EVENT = new Event("transferEvent", 
            Arrays.<TypeReference<?>>asList(new TypeReference<Utf8String>() {}, new TypeReference<Uint256>() {}));
    ;

    protected CrossChainContract(String contractAddress, Client client, CryptoKeyPair credential) {
        super(getBinary(client.getCryptoSuite()), contractAddress, client, credential);
    }

    public static String getBinary(CryptoSuite cryptoSuite) {
        return (cryptoSuite.getCryptoTypeConfig() == CryptoType.ECDSA_TYPE ? BINARY : SM_BINARY);
    }

    public List<AssetBurnEventEventResponse> getAssetBurnEventEvents(TransactionReceipt transactionReceipt) {
        List<EventValuesWithLog> valueList = extractEventParametersWithLog(ASSETBURNEVENT_EVENT, transactionReceipt);
        ArrayList<AssetBurnEventEventResponse> responses = new ArrayList<AssetBurnEventEventResponse>(valueList.size());
        for (EventValuesWithLog eventValues : valueList) {
            AssetBurnEventEventResponse typedResponse = new AssetBurnEventEventResponse();
            typedResponse.log = eventValues.getLog();
            typedResponse.operation = (String) eventValues.getNonIndexedValues().get(0).getValue();
            typedResponse.from = (String) eventValues.getNonIndexedValues().get(1).getValue();
            typedResponse.value = (BigInteger) eventValues.getNonIndexedValues().get(2).getValue();
            responses.add(typedResponse);
        }
        return responses;
    }

    public void subscribeAssetBurnEventEvent(String fromBlock, String toBlock, List<String> otherTopics, EventCallback callback) {
        String topic0 = eventEncoder.encode(ASSETBURNEVENT_EVENT);
        subscribeEvent(ABI,BINARY,topic0,fromBlock,toBlock,otherTopics,callback);
    }

    public void subscribeAssetBurnEventEvent(EventCallback callback) {
        String topic0 = eventEncoder.encode(ASSETBURNEVENT_EVENT);
        subscribeEvent(ABI,BINARY,topic0,callback);
    }

    public List<AssetMintEventEventResponse> getAssetMintEventEvents(TransactionReceipt transactionReceipt) {
        List<EventValuesWithLog> valueList = extractEventParametersWithLog(ASSETMINTEVENT_EVENT, transactionReceipt);
        ArrayList<AssetMintEventEventResponse> responses = new ArrayList<AssetMintEventEventResponse>(valueList.size());
        for (EventValuesWithLog eventValues : valueList) {
            AssetMintEventEventResponse typedResponse = new AssetMintEventEventResponse();
            typedResponse.log = eventValues.getLog();
            typedResponse.operation = (String) eventValues.getNonIndexedValues().get(0).getValue();
            typedResponse.from = (String) eventValues.getNonIndexedValues().get(1).getValue();
            typedResponse.to = (String) eventValues.getNonIndexedValues().get(2).getValue();
            typedResponse.value = (BigInteger) eventValues.getNonIndexedValues().get(3).getValue();
            responses.add(typedResponse);
        }
        return responses;
    }

    public void subscribeAssetMintEventEvent(String fromBlock, String toBlock, List<String> otherTopics, EventCallback callback) {
        String topic0 = eventEncoder.encode(ASSETMINTEVENT_EVENT);
        subscribeEvent(ABI,BINARY,topic0,fromBlock,toBlock,otherTopics,callback);
    }

    public void subscribeAssetMintEventEvent(EventCallback callback) {
        String topic0 = eventEncoder.encode(ASSETMINTEVENT_EVENT);
        subscribeEvent(ABI,BINARY,topic0,callback);
    }

    public List<ApproveEventEventResponse> getApproveEventEvents(TransactionReceipt transactionReceipt) {
        List<EventValuesWithLog> valueList = extractEventParametersWithLog(APPROVEEVENT_EVENT, transactionReceipt);
        ArrayList<ApproveEventEventResponse> responses = new ArrayList<ApproveEventEventResponse>(valueList.size());
        for (EventValuesWithLog eventValues : valueList) {
            ApproveEventEventResponse typedResponse = new ApproveEventEventResponse();
            typedResponse.log = eventValues.getLog();
            typedResponse.operation = (String) eventValues.getNonIndexedValues().get(0).getValue();
            typedResponse.value = (BigInteger) eventValues.getNonIndexedValues().get(1).getValue();
            responses.add(typedResponse);
        }
        return responses;
    }

    public void subscribeApproveEventEvent(String fromBlock, String toBlock, List<String> otherTopics, EventCallback callback) {
        String topic0 = eventEncoder.encode(APPROVEEVENT_EVENT);
        subscribeEvent(ABI,BINARY,topic0,fromBlock,toBlock,otherTopics,callback);
    }

    public void subscribeApproveEventEvent(EventCallback callback) {
        String topic0 = eventEncoder.encode(APPROVEEVENT_EVENT);
        subscribeEvent(ABI,BINARY,topic0,callback);
    }

    public List<SendAckedEventEventResponse> getSendAckedEventEvents(TransactionReceipt transactionReceipt) {
        List<EventValuesWithLog> valueList = extractEventParametersWithLog(SENDACKEDEVENT_EVENT, transactionReceipt);
        ArrayList<SendAckedEventEventResponse> responses = new ArrayList<SendAckedEventEventResponse>(valueList.size());
        for (EventValuesWithLog eventValues : valueList) {
            SendAckedEventEventResponse typedResponse = new SendAckedEventEventResponse();
            typedResponse.log = eventValues.getLog();
            typedResponse.operation = (String) eventValues.getNonIndexedValues().get(0).getValue();
            typedResponse.cross_TxNo = (String) eventValues.getNonIndexedValues().get(1).getValue();
            typedResponse.txType = (BigInteger) eventValues.getNonIndexedValues().get(2).getValue();
            responses.add(typedResponse);
        }
        return responses;
    }

    public void subscribeSendAckedEventEvent(String fromBlock, String toBlock, List<String> otherTopics, EventCallback callback) {
        String topic0 = eventEncoder.encode(SENDACKEDEVENT_EVENT);
        subscribeEvent(ABI,BINARY,topic0,fromBlock,toBlock,otherTopics,callback);
    }

    public void subscribeSendAckedEventEvent(EventCallback callback) {
        String topic0 = eventEncoder.encode(SENDACKEDEVENT_EVENT);
        subscribeEvent(ABI,BINARY,topic0,callback);
    }

    public List<SendTxEventEventResponse> getSendTxEventEvents(TransactionReceipt transactionReceipt) {
        List<EventValuesWithLog> valueList = extractEventParametersWithLog(SENDTXEVENT_EVENT, transactionReceipt);
        ArrayList<SendTxEventEventResponse> responses = new ArrayList<SendTxEventEventResponse>(valueList.size());
        for (EventValuesWithLog eventValues : valueList) {
            SendTxEventEventResponse typedResponse = new SendTxEventEventResponse();
            typedResponse.log = eventValues.getLog();
            typedResponse.operation = (String) eventValues.getNonIndexedValues().get(0).getValue();
            typedResponse.cross_TxNo = (String) eventValues.getNonIndexedValues().get(1).getValue();
            typedResponse.txType = (BigInteger) eventValues.getNonIndexedValues().get(2).getValue();
            responses.add(typedResponse);
        }
        return responses;
    }

    public void subscribeSendTxEventEvent(String fromBlock, String toBlock, List<String> otherTopics, EventCallback callback) {
        String topic0 = eventEncoder.encode(SENDTXEVENT_EVENT);
        subscribeEvent(ABI,BINARY,topic0,fromBlock,toBlock,otherTopics,callback);
    }

    public void subscribeSendTxEventEvent(EventCallback callback) {
        String topic0 = eventEncoder.encode(SENDTXEVENT_EVENT);
        subscribeEvent(ABI,BINARY,topic0,callback);
    }

    public List<SetChainCodeEventEventResponse> getSetChainCodeEventEvents(TransactionReceipt transactionReceipt) {
        List<EventValuesWithLog> valueList = extractEventParametersWithLog(SETCHAINCODEEVENT_EVENT, transactionReceipt);
        ArrayList<SetChainCodeEventEventResponse> responses = new ArrayList<SetChainCodeEventEventResponse>(valueList.size());
        for (EventValuesWithLog eventValues : valueList) {
            SetChainCodeEventEventResponse typedResponse = new SetChainCodeEventEventResponse();
            typedResponse.log = eventValues.getLog();
            typedResponse.operation = (String) eventValues.getNonIndexedValues().get(0).getValue();
            typedResponse.chain_Code = (String) eventValues.getNonIndexedValues().get(1).getValue();
            responses.add(typedResponse);
        }
        return responses;
    }

    public void subscribeSetChainCodeEventEvent(String fromBlock, String toBlock, List<String> otherTopics, EventCallback callback) {
        String topic0 = eventEncoder.encode(SETCHAINCODEEVENT_EVENT);
        subscribeEvent(ABI,BINARY,topic0,fromBlock,toBlock,otherTopics,callback);
    }

    public void subscribeSetChainCodeEventEvent(EventCallback callback) {
        String topic0 = eventEncoder.encode(SETCHAINCODEEVENT_EVENT);
        subscribeEvent(ABI,BINARY,topic0,callback);
    }

    public List<SetGatewayEventEventResponse> getSetGatewayEventEvents(TransactionReceipt transactionReceipt) {
        List<EventValuesWithLog> valueList = extractEventParametersWithLog(SETGATEWAYEVENT_EVENT, transactionReceipt);
        ArrayList<SetGatewayEventEventResponse> responses = new ArrayList<SetGatewayEventEventResponse>(valueList.size());
        for (EventValuesWithLog eventValues : valueList) {
            SetGatewayEventEventResponse typedResponse = new SetGatewayEventEventResponse();
            typedResponse.log = eventValues.getLog();
            typedResponse.operation = (String) eventValues.getNonIndexedValues().get(0).getValue();
            typedResponse.gateway_Address = (String) eventValues.getNonIndexedValues().get(1).getValue();
            responses.add(typedResponse);
        }
        return responses;
    }

    public void subscribeSetGatewayEventEvent(String fromBlock, String toBlock, List<String> otherTopics, EventCallback callback) {
        String topic0 = eventEncoder.encode(SETGATEWAYEVENT_EVENT);
        subscribeEvent(ABI,BINARY,topic0,fromBlock,toBlock,otherTopics,callback);
    }

    public void subscribeSetGatewayEventEvent(EventCallback callback) {
        String topic0 = eventEncoder.encode(SETGATEWAYEVENT_EVENT);
        subscribeEvent(ABI,BINARY,topic0,callback);
    }

    public List<StartTxEventEventResponse> getStartTxEventEvents(TransactionReceipt transactionReceipt) {
        List<EventValuesWithLog> valueList = extractEventParametersWithLog(STARTTXEVENT_EVENT, transactionReceipt);
        ArrayList<StartTxEventEventResponse> responses = new ArrayList<StartTxEventEventResponse>(valueList.size());
        for (EventValuesWithLog eventValues : valueList) {
            StartTxEventEventResponse typedResponse = new StartTxEventEventResponse();
            typedResponse.log = eventValues.getLog();
            typedResponse.operation = (String) eventValues.getNonIndexedValues().get(0).getValue();
            typedResponse.cross_TxNo = (String) eventValues.getNonIndexedValues().get(1).getValue();
            typedResponse.txType = (BigInteger) eventValues.getNonIndexedValues().get(2).getValue();
            responses.add(typedResponse);
        }
        return responses;
    }

    public void subscribeStartTxEventEvent(String fromBlock, String toBlock, List<String> otherTopics, EventCallback callback) {
        String topic0 = eventEncoder.encode(STARTTXEVENT_EVENT);
        subscribeEvent(ABI,BINARY,topic0,fromBlock,toBlock,otherTopics,callback);
    }

    public void subscribeStartTxEventEvent(EventCallback callback) {
        String topic0 = eventEncoder.encode(STARTTXEVENT_EVENT);
        subscribeEvent(ABI,BINARY,topic0,callback);
    }

    public List<TakeOutEventEventResponse> getTakeOutEventEvents(TransactionReceipt transactionReceipt) {
        List<EventValuesWithLog> valueList = extractEventParametersWithLog(TAKEOUTEVENT_EVENT, transactionReceipt);
        ArrayList<TakeOutEventEventResponse> responses = new ArrayList<TakeOutEventEventResponse>(valueList.size());
        for (EventValuesWithLog eventValues : valueList) {
            TakeOutEventEventResponse typedResponse = new TakeOutEventEventResponse();
            typedResponse.log = eventValues.getLog();
            typedResponse.operation = (String) eventValues.getNonIndexedValues().get(0).getValue();
            typedResponse.to = (String) eventValues.getNonIndexedValues().get(1).getValue();
            responses.add(typedResponse);
        }
        return responses;
    }

    public void subscribeTakeOutEventEvent(String fromBlock, String toBlock, List<String> otherTopics, EventCallback callback) {
        String topic0 = eventEncoder.encode(TAKEOUTEVENT_EVENT);
        subscribeEvent(ABI,BINARY,topic0,fromBlock,toBlock,otherTopics,callback);
    }

    public void subscribeTakeOutEventEvent(EventCallback callback) {
        String topic0 = eventEncoder.encode(TAKEOUTEVENT_EVENT);
        subscribeEvent(ABI,BINARY,topic0,callback);
    }

    public List<TransferEventEventResponse> getTransferEventEvents(TransactionReceipt transactionReceipt) {
        List<EventValuesWithLog> valueList = extractEventParametersWithLog(TRANSFEREVENT_EVENT, transactionReceipt);
        ArrayList<TransferEventEventResponse> responses = new ArrayList<TransferEventEventResponse>(valueList.size());
        for (EventValuesWithLog eventValues : valueList) {
            TransferEventEventResponse typedResponse = new TransferEventEventResponse();
            typedResponse.log = eventValues.getLog();
            typedResponse.operation = (String) eventValues.getNonIndexedValues().get(0).getValue();
            typedResponse.value = (BigInteger) eventValues.getNonIndexedValues().get(1).getValue();
            responses.add(typedResponse);
        }
        return responses;
    }

    public void subscribeTransferEventEvent(String fromBlock, String toBlock, List<String> otherTopics, EventCallback callback) {
        String topic0 = eventEncoder.encode(TRANSFEREVENT_EVENT);
        subscribeEvent(ABI,BINARY,topic0,fromBlock,toBlock,otherTopics,callback);
    }

    public void subscribeTransferEventEvent(EventCallback callback) {
        String topic0 = eventEncoder.encode(TRANSFEREVENT_EVENT);
        subscribeEvent(ABI,BINARY,topic0,callback);
    }

    public TransactionReceipt approve(String from, String to, BigInteger value) {
        final Function function = new Function(
                FUNC_APPROVE, 
                Arrays.<Type>asList(new Address(from),
                new Address(to),
                new Uint256(value)),
                Collections.<TypeReference<?>>emptyList());
        return executeTransaction(function);
    }

    public void approve(String from, String to, BigInteger value, TransactionCallback callback) {
        final Function function = new Function(
                FUNC_APPROVE, 
                Arrays.<Type>asList(new Address(from),
                new Address(to),
                new Uint256(value)),
                Collections.<TypeReference<?>>emptyList());
        asyncExecuteTransaction(function, callback);
    }

    public String getSignedTransactionForApprove(String from, String to, BigInteger value) {
        final Function function = new Function(
                FUNC_APPROVE, 
                Arrays.<Type>asList(new Address(from),
                new Address(to),
                new Uint256(value)),
                Collections.<TypeReference<?>>emptyList());
        return createSignedTransaction(function);
    }

    public Tuple3<String, String, BigInteger> getApproveInput(TransactionReceipt transactionReceipt) {
        String data = transactionReceipt.getInput().substring(10);
        final Function function = new Function(FUNC_APPROVE, 
                Arrays.<Type>asList(), 
                Arrays.<TypeReference<?>>asList(new TypeReference<Address>() {}, new TypeReference<Address>() {}, new TypeReference<Uint256>() {}));
        List<Type> results = FunctionReturnDecoder.decode(data, function.getOutputParameters());
        return new Tuple3<String, String, BigInteger>(

                (String) results.get(0).getValue(), 
                (String) results.get(1).getValue(), 
                (BigInteger) results.get(2).getValue()
                );
    }

    public BigInteger balanceOf(String addr) throws ContractException {
        final Function function = new Function(FUNC_BALANCEOF, 
                Arrays.<Type>asList(new Address(addr)),
                Arrays.<TypeReference<?>>asList(new TypeReference<Uint256>() {}));
        return executeCallWithSingleValueReturn(function, BigInteger.class);
    }

    public BigInteger getAllowance(String owner, String spender) throws ContractException {
        final Function function = new Function(FUNC_GETALLOWANCE, 
                Arrays.<Type>asList(new Address(owner),
                new Address(spender)),
                Arrays.<TypeReference<?>>asList(new TypeReference<Uint256>() {}));
        return executeCallWithSingleValueReturn(function, BigInteger.class);
    }

    public Tuple8<byte[], byte[], BigInteger, BigInteger, BigInteger, byte[], byte[], byte[]> getCrossTx(String crossTxNo) throws ContractException {
        final Function function = new Function(FUNC_GETCROSSTX, 
                Arrays.<Type>asList(new Utf8String(crossTxNo)),
                Arrays.<TypeReference<?>>asList(new TypeReference<DynamicBytes>() {}, new TypeReference<DynamicBytes>() {}, new TypeReference<Uint8>() {}, new TypeReference<Uint8>() {}, new TypeReference<Uint8>() {}, new TypeReference<DynamicBytes>() {}, new TypeReference<DynamicBytes>() {}, new TypeReference<DynamicBytes>() {}));
        List<Type> results = executeCallWithMultipleValueReturn(function);
        return new Tuple8<byte[], byte[], BigInteger, BigInteger, BigInteger, byte[], byte[], byte[]>(
                (byte[]) results.get(0).getValue(), 
                (byte[]) results.get(1).getValue(), 
                (BigInteger) results.get(2).getValue(), 
                (BigInteger) results.get(3).getValue(), 
                (BigInteger) results.get(4).getValue(), 
                (byte[]) results.get(5).getValue(), 
                (byte[]) results.get(6).getValue(), 
                (byte[]) results.get(7).getValue());
    }

    public String getVersion() throws ContractException {
        final Function function = new Function(FUNC_GETVERSION, 
                Arrays.<Type>asList(), 
                Arrays.<TypeReference<?>>asList(new TypeReference<Utf8String>() {}));
        return executeCallWithSingleValueReturn(function, String.class);
    }

    public TransactionReceipt initialize(String crossChainAdd) {
        final Function function = new Function(
                FUNC_INITIALIZE, 
                Arrays.<Type>asList(new Address(crossChainAdd)),
                Collections.<TypeReference<?>>emptyList());
        return executeTransaction(function);
    }

    public void initialize(String crossChainAdd, TransactionCallback callback) {
        final Function function = new Function(
                FUNC_INITIALIZE, 
                Arrays.<Type>asList(new Address(crossChainAdd)),
                Collections.<TypeReference<?>>emptyList());
        asyncExecuteTransaction(function, callback);
    }

    public String getSignedTransactionForInitialize(String crossChainAdd) {
        final Function function = new Function(
                FUNC_INITIALIZE, 
                Arrays.<Type>asList(new Address(crossChainAdd)),
                Collections.<TypeReference<?>>emptyList());
        return createSignedTransaction(function);
    }

    public Tuple1<String> getInitializeInput(TransactionReceipt transactionReceipt) {
        String data = transactionReceipt.getInput().substring(10);
        final Function function = new Function(FUNC_INITIALIZE, 
                Arrays.<Type>asList(), 
                Arrays.<TypeReference<?>>asList(new TypeReference<Address>() {}));
        List<Type> results = FunctionReturnDecoder.decode(data, function.getOutputParameters());
        return new Tuple1<String>(

                (String) results.get(0).getValue()
                );
    }

    public TransactionReceipt sendAcked(String crossTxNo, BigInteger result, String version, byte[] proof) {
        final Function function = new Function(
                FUNC_SENDACKED, 
                Arrays.<Type>asList(new Utf8String(crossTxNo),
                new Uint8(result),
                new Utf8String(version),
                new DynamicBytes(proof)),
                Collections.<TypeReference<?>>emptyList());
        return executeTransaction(function);
    }

    public void sendAcked(String crossTxNo, BigInteger result, String version, byte[] proof, TransactionCallback callback) {
        final Function function = new Function(
                FUNC_SENDACKED, 
                Arrays.<Type>asList(new Utf8String(crossTxNo),
                new Uint8(result),
                new Utf8String(version),
                new DynamicBytes(proof)),
                Collections.<TypeReference<?>>emptyList());
        asyncExecuteTransaction(function, callback);
    }

    public String getSignedTransactionForSendAcked(String crossTxNo, BigInteger result, String version, byte[] proof) {
        final Function function = new Function(
                FUNC_SENDACKED, 
                Arrays.<Type>asList(new Utf8String(crossTxNo),
                new Uint8(result),
                new Utf8String(version),
                new DynamicBytes(proof)),
                Collections.<TypeReference<?>>emptyList());
        return createSignedTransaction(function);
    }

    public Tuple4<String, BigInteger, String, byte[]> getSendAckedInput(TransactionReceipt transactionReceipt) {
        String data = transactionReceipt.getInput().substring(10);
        final Function function = new Function(FUNC_SENDACKED, 
                Arrays.<Type>asList(), 
                Arrays.<TypeReference<?>>asList(new TypeReference<Utf8String>() {}, new TypeReference<Uint8>() {}, new TypeReference<Utf8String>() {}, new TypeReference<DynamicBytes>() {}));
        List<Type> results = FunctionReturnDecoder.decode(data, function.getOutputParameters());
        return new Tuple4<String, BigInteger, String, byte[]>(

                (String) results.get(0).getValue(), 
                (BigInteger) results.get(1).getValue(), 
                (String) results.get(2).getValue(), 
                (byte[]) results.get(3).getValue()
                );
    }

    public TransactionReceipt sendTx(String srcBid, String destAddress, String srcChainCode, String destChainCode, BigInteger txType, String crossTxNo, byte[] payload, String extension, String remark, String version, byte[] proof) {
        final Function function = new Function(
                FUNC_SENDTX, 
                Arrays.<Type>asList(new Utf8String(srcBid),
                new Address(destAddress),
                new Utf8String(srcChainCode),
                new Utf8String(destChainCode),
                new Uint8(txType),
                new Utf8String(crossTxNo),
                new DynamicBytes(payload),
                new Utf8String(extension),
                new Utf8String(remark),
                new Utf8String(version),
                new DynamicBytes(proof)),
                Collections.<TypeReference<?>>emptyList());
        return executeTransaction(function);
    }

    public void sendTx(String srcBid, String destAddress, String srcChainCode, String destChainCode, BigInteger txType, String crossTxNo, byte[] payload, String extension, String remark, String version, byte[] proof, TransactionCallback callback) {
        final Function function = new Function(
                FUNC_SENDTX, 
                Arrays.<Type>asList(new Utf8String(srcBid),
                new Address(destAddress),
                new Utf8String(srcChainCode),
                new Utf8String(destChainCode),
                new Uint8(txType),
                new Utf8String(crossTxNo),
                new DynamicBytes(payload),
                new Utf8String(extension),
                new Utf8String(remark),
                new Utf8String(version),
                new DynamicBytes(proof)),
                Collections.<TypeReference<?>>emptyList());
        asyncExecuteTransaction(function, callback);
    }

    public String getSignedTransactionForSendTx(String srcBid, String destAddress, String srcChainCode, String destChainCode, BigInteger txType, String crossTxNo, byte[] payload, String extension, String remark, String version, byte[] proof) {
        final Function function = new Function(
                FUNC_SENDTX, 
                Arrays.<Type>asList(new Utf8String(srcBid),
                new Address(destAddress),
                new Utf8String(srcChainCode),
                new Utf8String(destChainCode),
                new Uint8(txType),
                new Utf8String(crossTxNo),
                new DynamicBytes(payload),
                new Utf8String(extension),
                new Utf8String(remark),
                new Utf8String(version),
                new DynamicBytes(proof)),
                Collections.<TypeReference<?>>emptyList());
        return createSignedTransaction(function);
    }

    public Tuple11<String, String, String, String, BigInteger, String, byte[], String, String, String, byte[]> getSendTxInput(TransactionReceipt transactionReceipt) {
        String data = transactionReceipt.getInput().substring(10);
        final Function function = new Function(FUNC_SENDTX, 
                Arrays.<Type>asList(), 
                Arrays.<TypeReference<?>>asList(new TypeReference<Utf8String>() {}, new TypeReference<Address>() {}, new TypeReference<Utf8String>() {}, new TypeReference<Utf8String>() {}, new TypeReference<Uint8>() {}, new TypeReference<Utf8String>() {}, new TypeReference<DynamicBytes>() {}, new TypeReference<Utf8String>() {}, new TypeReference<Utf8String>() {}, new TypeReference<Utf8String>() {}, new TypeReference<DynamicBytes>() {}));
        List<Type> results = FunctionReturnDecoder.decode(data, function.getOutputParameters());
        return new Tuple11<String, String, String, String, BigInteger, String, byte[], String, String, String, byte[]>(

                (String) results.get(0).getValue(), 
                (String) results.get(1).getValue(), 
                (String) results.get(2).getValue(), 
                (String) results.get(3).getValue(), 
                (BigInteger) results.get(4).getValue(), 
                (String) results.get(5).getValue(), 
                (byte[]) results.get(6).getValue(), 
                (String) results.get(7).getValue(), 
                (String) results.get(8).getValue(), 
                (String) results.get(9).getValue(), 
                (byte[]) results.get(10).getValue()
                );
    }

    public TransactionReceipt setChainCode(String chainCode) {
        final Function function = new Function(
                FUNC_SETCHAINCODE, 
                Arrays.<Type>asList(new Utf8String(chainCode)),
                Collections.<TypeReference<?>>emptyList());
        return executeTransaction(function);
    }

    public void setChainCode(String chainCode, TransactionCallback callback) {
        final Function function = new Function(
                FUNC_SETCHAINCODE, 
                Arrays.<Type>asList(new Utf8String(chainCode)),
                Collections.<TypeReference<?>>emptyList());
        asyncExecuteTransaction(function, callback);
    }

    public String getSignedTransactionForSetChainCode(String chainCode) {
        final Function function = new Function(
                FUNC_SETCHAINCODE, 
                Arrays.<Type>asList(new Utf8String(chainCode)),
                Collections.<TypeReference<?>>emptyList());
        return createSignedTransaction(function);
    }

    public Tuple1<String> getSetChainCodeInput(TransactionReceipt transactionReceipt) {
        String data = transactionReceipt.getInput().substring(10);
        final Function function = new Function(FUNC_SETCHAINCODE, 
                Arrays.<Type>asList(), 
                Arrays.<TypeReference<?>>asList(new TypeReference<Utf8String>() {}));
        List<Type> results = FunctionReturnDecoder.decode(data, function.getOutputParameters());
        return new Tuple1<String>(

                (String) results.get(0).getValue()
                );
    }

    public TransactionReceipt setGateway(String gatewayAddress) {
        final Function function = new Function(
                FUNC_SETGATEWAY, 
                Arrays.<Type>asList(new Address(gatewayAddress)),
                Collections.<TypeReference<?>>emptyList());
        return executeTransaction(function);
    }

    public void setGateway(String gatewayAddress, TransactionCallback callback) {
        final Function function = new Function(
                FUNC_SETGATEWAY, 
                Arrays.<Type>asList(new Address(gatewayAddress)),
                Collections.<TypeReference<?>>emptyList());
        asyncExecuteTransaction(function, callback);
    }

    public String getSignedTransactionForSetGateway(String gatewayAddress) {
        final Function function = new Function(
                FUNC_SETGATEWAY, 
                Arrays.<Type>asList(new Address(gatewayAddress)),
                Collections.<TypeReference<?>>emptyList());
        return createSignedTransaction(function);
    }

    public Tuple1<String> getSetGatewayInput(TransactionReceipt transactionReceipt) {
        String data = transactionReceipt.getInput().substring(10);
        final Function function = new Function(FUNC_SETGATEWAY, 
                Arrays.<Type>asList(), 
                Arrays.<TypeReference<?>>asList(new TypeReference<Address>() {}));
        List<Type> results = FunctionReturnDecoder.decode(data, function.getOutputParameters());
        return new Tuple1<String>(

                (String) results.get(0).getValue()
                );
    }

    public TransactionReceipt startTx(String srcAddress, String destBid, String srcChainCode, String destChainCode, BigInteger txType, byte[] payload, String extension, String remark, String version) {
        final Function function = new Function(
                FUNC_STARTTX, 
                Arrays.<Type>asList(new Address(srcAddress),
                new Utf8String(destBid),
                new Utf8String(srcChainCode),
                new Utf8String(destChainCode),
                new Uint8(txType),
                new DynamicBytes(payload),
                new Utf8String(extension),
                new Utf8String(remark),
                new Utf8String(version)),
                Collections.<TypeReference<?>>emptyList());
        return executeTransaction(function);
    }

    public void startTx(String srcAddress, String destBid, String srcChainCode, String destChainCode, BigInteger txType, byte[] payload, String extension, String remark, String version, TransactionCallback callback) {
        final Function function = new Function(
                FUNC_STARTTX, 
                Arrays.<Type>asList(new Address(srcAddress),
                new Utf8String(destBid),
                new Utf8String(srcChainCode),
                new Utf8String(destChainCode),
                new Uint8(txType),
                new DynamicBytes(payload),
                new Utf8String(extension),
                new Utf8String(remark),
                new Utf8String(version)),
                Collections.<TypeReference<?>>emptyList());
        asyncExecuteTransaction(function, callback);
    }

    public String getSignedTransactionForStartTx(String srcAddress, String destBid, String srcChainCode, String destChainCode, BigInteger txType, byte[] payload, String extension, String remark, String version) {
        final Function function = new Function(
                FUNC_STARTTX, 
                Arrays.<Type>asList(new Address(srcAddress),
                new Utf8String(destBid),
                new Utf8String(srcChainCode),
                new Utf8String(destChainCode),
                new Uint8(txType),
                new DynamicBytes(payload),
                new Utf8String(extension),
                new Utf8String(remark),
                new Utf8String(version)),
                Collections.<TypeReference<?>>emptyList());
        return createSignedTransaction(function);
    }

    public Tuple9<String, String, String, String, BigInteger, byte[], String, String, String> getStartTxInput(TransactionReceipt transactionReceipt) {
        String data = transactionReceipt.getInput().substring(10);
        final Function function = new Function(FUNC_STARTTX, 
                Arrays.<Type>asList(), 
                Arrays.<TypeReference<?>>asList(new TypeReference<Address>() {}, new TypeReference<Utf8String>() {}, new TypeReference<Utf8String>() {}, new TypeReference<Utf8String>() {}, new TypeReference<Uint8>() {}, new TypeReference<DynamicBytes>() {}, new TypeReference<Utf8String>() {}, new TypeReference<Utf8String>() {}, new TypeReference<Utf8String>() {}));
        List<Type> results = FunctionReturnDecoder.decode(data, function.getOutputParameters());
        return new Tuple9<String, String, String, String, BigInteger, byte[], String, String, String>(

                (String) results.get(0).getValue(), 
                (String) results.get(1).getValue(), 
                (String) results.get(2).getValue(), 
                (String) results.get(3).getValue(), 
                (BigInteger) results.get(4).getValue(), 
                (byte[]) results.get(5).getValue(), 
                (String) results.get(6).getValue(), 
                (String) results.get(7).getValue(), 
                (String) results.get(8).getValue()
                );
    }

    public TransactionReceipt takeOut(String crossTxNo, String to) {
        final Function function = new Function(
                FUNC_TAKEOUT, 
                Arrays.<Type>asList(new Utf8String(crossTxNo),
                new Address(to)),
                Collections.<TypeReference<?>>emptyList());
        return executeTransaction(function);
    }

    public void takeOut(String crossTxNo, String to, TransactionCallback callback) {
        final Function function = new Function(
                FUNC_TAKEOUT, 
                Arrays.<Type>asList(new Utf8String(crossTxNo),
                new Address(to)),
                Collections.<TypeReference<?>>emptyList());
        asyncExecuteTransaction(function, callback);
    }

    public String getSignedTransactionForTakeOut(String crossTxNo, String to) {
        final Function function = new Function(
                FUNC_TAKEOUT, 
                Arrays.<Type>asList(new Utf8String(crossTxNo),
                new Address(to)),
                Collections.<TypeReference<?>>emptyList());
        return createSignedTransaction(function);
    }

    public Tuple2<String, String> getTakeOutInput(TransactionReceipt transactionReceipt) {
        String data = transactionReceipt.getInput().substring(10);
        final Function function = new Function(FUNC_TAKEOUT, 
                Arrays.<Type>asList(), 
                Arrays.<TypeReference<?>>asList(new TypeReference<Utf8String>() {}, new TypeReference<Address>() {}));
        List<Type> results = FunctionReturnDecoder.decode(data, function.getOutputParameters());
        return new Tuple2<String, String>(

                (String) results.get(0).getValue(), 
                (String) results.get(1).getValue()
                );
    }

    public TransactionReceipt transfer(String to, BigInteger value) {
        final Function function = new Function(
                FUNC_TRANSFER, 
                Arrays.<Type>asList(new Address(to),
                new Uint256(value)),
                Collections.<TypeReference<?>>emptyList());
        return executeTransaction(function);
    }

    public void transfer(String to, BigInteger value, TransactionCallback callback) {
        final Function function = new Function(
                FUNC_TRANSFER, 
                Arrays.<Type>asList(new Address(to),
                new Uint256(value)),
                Collections.<TypeReference<?>>emptyList());
        asyncExecuteTransaction(function, callback);
    }

    public String getSignedTransactionForTransfer(String to, BigInteger value) {
        final Function function = new Function(
                FUNC_TRANSFER, 
                Arrays.<Type>asList(new Address(to),
                new Uint256(value)),
                Collections.<TypeReference<?>>emptyList());
        return createSignedTransaction(function);
    }

    public Tuple2<String, BigInteger> getTransferInput(TransactionReceipt transactionReceipt) {
        String data = transactionReceipt.getInput().substring(10);
        final Function function = new Function(FUNC_TRANSFER, 
                Arrays.<Type>asList(), 
                Arrays.<TypeReference<?>>asList(new TypeReference<Address>() {}, new TypeReference<Uint256>() {}));
        List<Type> results = FunctionReturnDecoder.decode(data, function.getOutputParameters());
        return new Tuple2<String, BigInteger>(

                (String) results.get(0).getValue(), 
                (BigInteger) results.get(1).getValue()
                );
    }

    public static CrossChainContract load(String contractAddress, Client client, CryptoKeyPair credential) {
        return new CrossChainContract(contractAddress, client, credential);
    }

    public static CrossChainContract deploy(Client client, CryptoKeyPair credential) throws ContractException {
        return deploy(CrossChainContract.class, client, credential, getBinary(client.getCryptoSuite()), "");
    }

    public static class AssetBurnEventEventResponse {
        public TransactionReceipt.Logs log;

        public String operation;

        public String from;

        public BigInteger value;
    }

    public static class AssetMintEventEventResponse {
        public TransactionReceipt.Logs log;

        public String operation;

        public String from;

        public String to;

        public BigInteger value;
    }

    public static class ApproveEventEventResponse {
        public TransactionReceipt.Logs log;

        public String operation;

        public BigInteger value;
    }

    public static class SendAckedEventEventResponse {
        public TransactionReceipt.Logs log;

        public String operation;

        public String cross_TxNo;

        public BigInteger txType;
    }

    public static class SendTxEventEventResponse {
        public TransactionReceipt.Logs log;

        public String operation;

        public String cross_TxNo;

        public BigInteger txType;
    }

    public static class SetChainCodeEventEventResponse {
        public TransactionReceipt.Logs log;

        public String operation;

        public String chain_Code;
    }

    public static class SetGatewayEventEventResponse {
        public TransactionReceipt.Logs log;

        public String operation;

        public String gateway_Address;
    }

    public static class StartTxEventEventResponse {
        public TransactionReceipt.Logs log;

        public String operation;

        public String cross_TxNo;

        public BigInteger txType;
    }

    public static class TakeOutEventEventResponse {
        public TransactionReceipt.Logs log;

        public String operation;

        public String to;
    }

    public static class TransferEventEventResponse {
        public TransactionReceipt.Logs log;

        public String operation;

        public BigInteger value;
    }
}
