# Supplementary material for: A secure cross-domain interaction scheme for blockchain-based intelligent transportation systems
Source: PeerJ Comput Sci. 2023 Nov 15;9:e1678. doi: 10.7717/peerj-cs.1678 (PMC10703034; doi:10.7717/peerj-cs.1678)
Supplement: Supplemental Information 2 [file peerj-cs-09-1678-s002.zip › src/main/java/crosschain/fisco/solidity/LibString.java]

package crosschain.fisco.solidity;


import org.fisco.bcos.sdk.client.Client;
import org.fisco.bcos.sdk.contract.Contract;
import org.fisco.bcos.sdk.crypto.CryptoSuite;
import org.fisco.bcos.sdk.crypto.keypair.CryptoKeyPair;
import org.fisco.bcos.sdk.model.CryptoType;
import org.fisco.bcos.sdk.transaction.model.exception.ContractException;

@SuppressWarnings("unchecked")
public class LibString extends Contract {
    public static final String[] BINARY_ARRAY = {"60566023600b82828239805160001a607314601657fe5b30600052607381538281f3fe73000000000000000000000000000000000000000030146080604052600080fdfea264697066735822122035c0c9e04d4e3b9d29bf7a2df8a49de47ef94b09d7373a5858ce3c50e02c9b1164736f6c634300060a0033"};

    public static final String BINARY = org.fisco.bcos.sdk.utils.StringUtils.joinAll("", BINARY_ARRAY);

    public static final String[] SM_BINARY_ARRAY = {"60566023600b82828239805160001a607314601657fe5b30600052607381538281f3fe73000000000000000000000000000000000000000030146080604052600080fdfea2646970667358221220562afa47390e48ac46f94c4f9d84e7edf58f3b8342f47163c25125e4e9d1f0d564736f6c634300060a0033"};

    public static final String SM_BINARY = org.fisco.bcos.sdk.utils.StringUtils.joinAll("", SM_BINARY_ARRAY);

    public static final String[] ABI_ARRAY = {"[]"};

    public static final String ABI = org.fisco.bcos.sdk.utils.StringUtils.joinAll("", ABI_ARRAY);

    protected LibString(String contractAddress, Client client, CryptoKeyPair credential) {
        super(getBinary(client.getCryptoSuite()), contractAddress, client, credential);
    }

    public static String getBinary(CryptoSuite cryptoSuite) {
        return (cryptoSuite.getCryptoTypeConfig() == CryptoType.ECDSA_TYPE ? BINARY : SM_BINARY);
    }

    public static LibString load(String contractAddress, Client client, CryptoKeyPair credential) {
        return new LibString(contractAddress, client, credential);
    }

    public static LibString deploy(Client client, CryptoKeyPair credential) throws ContractException {
        return deploy(LibString.class, client, credential, getBinary(client.getCryptoSuite()), "");
    }
}
