# Supplementary material for: A secure cross-domain interaction scheme for blockchain-based intelligent transportation systems
Source: PeerJ Comput Sci. 2023 Nov 15;9:e1678. doi: 10.7717/peerj-cs.1678 (PMC10703034; doi:10.7717/peerj-cs.1678)
Supplement: Supplemental Information 2 [file peerj-cs-09-1678-s002.zip › src/main/java/crosschain/fisco/solidity/LWX_CrossChainContract.java]

package crosschain.fisco.solidity;

import org.fisco.bcos.sdk.abi.FunctionReturnDecoder;
import org.fisco.bcos.sdk.abi.TypeReference;
import org.fisco.bcos.sdk.abi.datatypes.*;
import org.fisco.bcos.sdk.abi.datatypes.generated.Uint256;
import org.fisco.bcos.sdk.abi.datatypes.generated.Uint8;
import org.fisco.bcos.sdk.abi.datatypes.generated.tuples.generated.*;
import org.fisco.bcos.sdk.client.Client;
import org.fisco.bcos.sdk.contract.Contract;
import org.fisco.bcos.sdk.crypto.CryptoSuite;
import org.fisco.bcos.sdk.crypto.keypair.CryptoKeyPair;
import org.fisco.bcos.sdk.eventsub.EventCallback;
import org.fisco.bcos.sdk.model.CryptoType;
import org.fisco.bcos.sdk.model.TransactionReceipt;
import org.fisco.bcos.sdk.model.callback.TransactionCallback;
import org.fisco.bcos.sdk.transaction.model.exception.ContractException;

import java.math.BigInteger;
import java.util.ArrayList;
import java.util.Arrays;
import java.util.Collections;
import java.util.List;

@SuppressWarnings("unchecked")
public class LWX_CrossChainContract extends Contract {
    public static final String[] BINARY_ARRAY = {"60806040523480156200001157600080fd5b5061859080620000226000396000f3fe6080604052600436106100dd5760003560e01c806390646b4a1161007f578063c4d66de811610059578063c4d66de8146102a5578063e1f21c67146102ce578063eca33be7146102f7578063f8b8042d14610320576100dd565b806390646b4a14610211578063a9059cbb1461023a578063c1e091c314610263576100dd565b806347566a82116100bb57806347566a82146101665780635448251c1461018f5780635a900d3c146101b857806370a08231146101d4576100dd565b80630af4187d146100e25780630d8e6e2c1461011f5780632de666531461014a575b600080fd5b3480156100ee57600080fd5b5061010960048036038101906101049190616867565b610368565b6040516101169190618211565b60405180910390f35b34801561012b57600080fd5b5061013461045c565b6040516101419190617ccb565b60405180910390f35b610164600480360381019061015f9190616b31565b6104fe565b005b34801561017257600080fd5b5061018d60048036038101906101889190616add565b610ac3565b005b34801561019b57600080fd5b506101b660048036038101906101b19190616d90565b611afb565b005b6101d260048036038101906101cd91906168f2565b612c49565b005b3480156101e057600080fd5b506101fb60048036038101906101f6919061683e565b6130f6565b6040516102089190618211565b60405180910390f35b34801561021d57600080fd5b506102386004803603810190610233919061683e565b61313d565b005b34801561024657600080fd5b50610261600480360381019061025c9190616a60565b6131d8565b005b34801561026f57600080fd5b5061028a60048036038101906102859190616a9c565b6131e4565b60405161029c9695949392919061822c565b60405180910390f35b3480156102b157600080fd5b506102cc60048036038101906102c7919061683e565b613c31565b005b3480156102da57600080fd5b506102f560048036038101906102f091906168a3565b613d7a565b005b34801561030357600080fd5b5061031e60048036038101906103199190616a9c565b613d87565b005b34801561032c57600080fd5b5061034760048036038101906103429190616a9c565b613e22565b60405161035f9c9b9a99989796959493929190617ced565b60405180910390f35b60008073ffffffffffffffffffffffffffffffffffffffff168373ffffffffffffffffffffffffffffffffffffffff16141580156103d35750600073ffffffffffffffffffffffffffffffffffffffff168273ffffffffffffffffffffffffffffffffffffffff1614155b610412576040517f08c379a000000000000000000000000000000000000000000000000000000000815260040161040990617f17565b60405180910390fd5b600060076000858560405160200161042b929190617b58565b6040516020818303038152906040528051906020012081526020019081526020016000205490508091505092915050565b606060048054600181600116156101000203166002900480601f0160208091040260200160405190810160405280929190818152602001828054600181600116156101000203166002900480156104f45780601f106104c9576101008083540402835291602001916104f4565b820191906000526020600020905b8154815290600101906020018083116104d757829003601f168201915b5050505050905090565b6105066148a9565b610545576040517f08c379a000000000000000000000000000000000000000000000000000000000815260040161053c90618037565b60405180910390fd5b600073ffffffffffffffffffffffffffffffffffffffff168a73ffffffffffffffffffffffffffffffffffffffff1614156105b5576040517f08c379a00000000000000000000000000000000000000000000000000000000081526004016105ac90617f17565b60405180910390fd5b816040516020016105c69190617bde565b6040516020818303038152906040528051906020012060046040516020016105ee9190617bf5565b6040516020818303038152906040528051906020012014610644576040517f08c379a000000000000000000000000000000000000000000000000000000000815260040161063b90618097565b60405180910390fd5b60008760ff161480610659575060018760ff16145b80610667575060028760ff16145b6106a6576040517f08c379a000000000000000000000000000000000000000000000000000000000815260040161069d90617e34565b60405180910390fd5b60606106b18b614949565b90506106bb61649f565b6107008d838d8d8d8c6040518060400160405280600481526020017f44455354000000000000000000000000000000000000000000000000000000008152508f614bf4565b905085816101400181905250848160e001819052508381610220018190525060008960ff16141561073a576107358c88614d43565b61076e565b60018960ff161415610755576107508c88614d6a565b61076d565b60028960ff16141561076c5761076b8c88614e14565b5b5b5b60006060848060200190518101906107869190616e7c565b9150915081836101600181815250508083610180018190525033836101a0019073ffffffffffffffffffffffffffffffffffffffff16908173ffffffffffffffffffffffffffffffffffffffff168152505082600560008c6040516020016107ee9190617bde565b604051602081830303815290604052805190602001208152602001908152602001600020600082015181600001908051906020019061082e929190616560565b50602082015181600101908051906020019061084b929190616560565b506040820151816002019080519060200190610868929190616560565b506060820151816003019080519060200190610885929190616560565b5060808201518160040190805190602001906108a2929190616560565b5060a08201518160050160006101000a81548160ff021916908360ff16021790555060c08201518160060190805190602001906108e09291906165e0565b5060e08201518160070190805190602001906108fd929190616560565b5061010082015181600801908051906020019061091b929190616560565b50610120820151816009019080519060200190610939929190616560565b5061014082015181600a019080519060200190610957929190616560565b5061016082015181600b015561018082015181600c019080519060200190610980929190616560565b506101a082015181600d0160006101000a81548173ffffffffffffffffffffffffffffffffffffffff021916908373ffffffffffffffffffffffffffffffffffffffff1602179055506101c082015181600e01556101e082015181600f0190805190602001906109f1929190616560565b506102008201518160100160006101000a81548173ffffffffffffffffffffffffffffffffffffffff021916908373ffffffffffffffffffffffffffffffffffffffff160217905550610220820151816011019080519060200190610a57929190616560565b50610240820151816012019080519060200190610a75929190616560565b509050507fb03cbff5de7f38c07d0c4e60ffb200c548db20948f548306ffdc15e77f9f889e8a8c604051610aaa929190617e94565b60405180910390a1505050505050505050505050505050565b610acb61649f565b6005600084604051602001610ae09190617bde565b60405160208183030381529060405280519060200120815260200190815260200160002060405180610260016040529081600082018054600181600116156101000203166002900480601f016020809104026020016040519081016040528092919081815260200182805460018160011615610100020316600290048015610ba95780601f10610b7e57610100808354040283529160200191610ba9565b820191906000526020600020905b815481529060010190602001808311610b8c57829003601f168201915b50505050508152602001600182018054600181600116156101000203166002900480601f016020809104026020016040519081016040528092919081815260200182805460018160011615610100020316600290048015610c4b5780601f10610c2057610100808354040283529160200191610c4b565b820191906000526020600020905b815481529060010190602001808311610c2e57829003601f168201915b50505050508152602001600282018054600181600116156101000203166002900480601f016020809104026020016040519081016040528092919081815260200182805460018160011615610100020316600290048015610ced5780601f10610cc257610100808354040283529160200191610ced565b820191906000526020600020905b815481529060010190602001808311610cd057829003601f168201915b50505050508152602001600382018054600181600116156101000203166002900480601f016020809104026020016040519081016040528092919081815260200182805460018160011615610100020316600290048015610d8f5780601f10610d6457610100808354040283529160200191610d8f565b820191906000526020600020905b815481529060010190602001808311610d7257829003601f168201915b50505050508152602001600482018054600181600116156101000203166002900480601f016020809104026020016040519081016040528092919081815260200182805460018160011615610100020316600290048015610e315780601f10610e0657610100808354040283529160200191610e31565b820191906000526020600020905b815481529060010190602001808311610e1457829003601f168201915b505050505081526020016005820160009054906101000a900460ff1660ff1660ff168152602001600682018054600181600116156101000203166002900480601f016020809104026020016040519081016040528092919081815260200182805460018160011615610100020316600290048015610ef05780601f10610ec557610100808354040283529160200191610ef0565b820191906000526020600020905b815481529060010190602001808311610ed357829003601f168201915b50505050508152602001600782018054600181600116156101000203166002900480601f016020809104026020016040519081016040528092919081815260200182805460018160011615610100020316600290048015610f925780601f10610f6757610100808354040283529160200191610f92565b820191906000526020600020905b815481529060010190602001808311610f7557829003601f168201915b50505050508152602001600882018054600181600116156101000203166002900480601f016020809104026020016040519081016040528092919081815260200182805460018160011615","6101000203166002900480156110345780601f1061100957610100808354040283529160200191611034565b820191906000526020600020905b81548152906001019060200180831161101757829003601f168201915b50505050508152602001600982018054600181600116156101000203166002900480601f0160208091040260200160405190810160405280929190818152602001828054600181600116156101000203166002900480156110d65780601f106110ab576101008083540402835291602001916110d6565b820191906000526020600020905b8154815290600101906020018083116110b957829003601f168201915b50505050508152602001600a82018054600181600116156101000203166002900480601f0160208091040260200160405190810160405280929190818152602001828054600181600116156101000203166002900480156111785780601f1061114d57610100808354040283529160200191611178565b820191906000526020600020905b81548152906001019060200180831161115b57829003601f168201915b50505050508152602001600b8201548152602001600c82018054600181600116156101000203166002900480601f0160208091040260200160405190810160405280929190818152602001828054600181600116156101000203166002900480156112245780601f106111f957610100808354040283529160200191611224565b820191906000526020600020905b81548152906001019060200180831161120757829003601f168201915b50505050508152602001600d820160009054906101000a900473ffffffffffffffffffffffffffffffffffffffff1673ffffffffffffffffffffffffffffffffffffffff1673ffffffffffffffffffffffffffffffffffffffff168152602001600e8201548152602001600f82018054600181600116156101000203166002900480601f0160208091040260200160405190810160405280929190818152602001828054600181600116156101000203166002900480156113265780601f106112fb57610100808354040283529160200191611326565b820191906000526020600020905b81548152906001019060200180831161130957829003601f168201915b505050505081526020016010820160009054906101000a900473ffffffffffffffffffffffffffffffffffffffff1673ffffffffffffffffffffffffffffffffffffffff1673ffffffffffffffffffffffffffffffffffffffff168152602001601182018054600181600116156101000203166002900480601f01602080910402602001604051908101604052809291908181526020018280546001816001161561010002031660029004801561141e5780601f106113f35761010080835404028352916020019161141e565b820191906000526020600020905b81548152906001019060200180831161140157829003601f168201915b50505050508152602001601282018054600181600116156101000203166002900480601f0160208091040260200160405190810160405280929190818152602001828054600181600116156101000203166002900480156114c05780601f10611495576101008083540402835291602001916114c0565b820191906000526020600020905b8154815290600101906020018083116114a357829003601f168201915b50505050508152505090506040516020016114da90617c60565b604051602081830303815290604052805190602001208161024001516040516020016115069190617bde565b604051602081830303815290604052805190602001201461155c576040517f08c379a000000000000000000000000000000000000000000000000000000000815260040161155390617e74565b60405180910390fd5b60405160200161156b90617c75565b604051602081830303815290604052805190602001208161010001516040516020016115979190617bde565b60405160208183030381529060405280519060200120148061160757506040516020016115c390617c0c565b604051602081830303815290604052805190602001208161010001516040516020016115ef9190617bde565b60405160208183030381529060405280519060200120145b611646576040517f08c379a000000000000000000000000000000000000000000000000000000000815260040161163d90617e54565b60405180910390fd5b606061165133614949565b905081606001516040516020016116689190617bde565b604051602081830303815290604052805190602001208160405160200161168f9190617bde565b60405160208183030381529060405280519060200120146116e5576040517f08c379a00000000000000000000000000000000000000000000000000000000081526004016116dc90617ff7565b60405180910390fd5b6040516020016116f490617c8a565b604051602081830303815290604052805190602001208261012001516040516020016117209190617bde565b6040516020818303038152906040528051906020012014611776576040517f08c379a000000000000000000000000000000000000000000000000000000000815260040161176d90617ef7565b60405180910390fd5b60008260a0015160ff16141561179a576117958260c001513085614f8f565b6117de565b60018260a0015160ff1614156117bd576117b88260c00151846150c1565b6117dd565b60028260a0015160ff1614156117dc576117db8260c0015184615129565b5b5b5b6040518060400160405280600181526020017f32000000000000000000000000000000000000000000000000000000000000008152508261012001819052508160056000866040516020016118339190617bde565b6040516020818303038152906040528051906020012081526020019081526020016000206000820151816000019080519060200190611873929190616560565b506020820151816001019080519060200190611890929190616560565b5060408201518160020190805190602001906118ad929190616560565b5060608201518160030190805190602001906118ca929190616560565b5060808201518160040190805190602001906118e7929190616560565b5060a08201518160050160006101000a81548160ff021916908360ff16021790555060c08201518160060190805190602001906119259291906165e0565b5060e0820151816007019080519060200190611942929190616560565b50610100820151816008019080519060200190611960929190616560565b5061012082015181600901908051906020019061197e929190616560565b5061014082015181600a01908051906020019061199c929190616560565b5061016082015181600b015561018082015181600c0190805190602001906119c5929190616560565b506101a082015181600d0160006101000a81548173ffffffffffffffffffffffffffffffffffffffff021916908373ffffffffffffffffffffffffffffffffffffffff1602179055506101c082015181600e01556101e082015181600f019080519060200190611a36929190616560565b506102008201518160100160006101000a81548173ffffffffffffffffffffffffffffffffffffffff021916908373ffffffffffffffffffffffffffffffffffffffff160217905550610220820151816011019080519060200190611a9c929190616560565b50610240820151816012019080519060200190611aba929190616560565b509050507f16b51c12ab04ae685dfc370798c92fe6828b7cc8712da10be3240ec920e4204b83604051611aed91906180fa565b60405180910390a150505050565b611b036148a9565b611b42576040517f08c379a0000000000000000000000000000000000000000000000000000000008152600401611b3990618037565b60405180910390fd5b604051602001611b5190617c21565b6040516020818303038152906040528051906020012083604051602001611b789190617bde565b604051602081830303815290604052805190602001201480611be35750604051602001611ba490617c0c565b6040516020818303038152906040528051906020012083604051602001611bcb9190617bde565b60405160208183030381529060405280519060200120145b80611c375750604051602001611bf890617c75565b6040516020818303038152906040528051906020012083604051602001611c1f9190617bde565b60405160208183030381529060405280519060200120145b611c76576040517f08c379a0000000000000000000000000000000000000000000000000000000008152600401611c6d90618077565b60405180910390fd5b81604051602001611c879190617bde565b604051602081830303815290604052805190602001206004604051602001611caf9190617bf5565b6040516020818303038152906040528051906020012014611d05576040517f08c379a0000000000000000000000000000000000000000000000000000000008152600401611cfc90618097565b60405180910390fd5b611d0d61649f565b6005600086604051602001611d229190617bde565b60405160208183030381529060405280519060200120815260200190815260200160002060405180610260016040529081600082018054600181600116156101000203166002900480601f016020809104026020016040519081016040528092919081815260200182805460018160011615610100020316600290048015611deb5780601f10611dc057610100808354040283529160200191611deb565b820191906000526020600020905b815481529060010190602001808311611dce57829003601f168201915b50505050508152602001600182018054600181600116156101000203166002900480601f016020809104026020016040519081016040528092919081815260200182805460018160011615610100020316600290048015611e8d5780601f10611e6257610100808354040283529160200191611e8d565b820191906000526020600020905b815481529060010190602001808311611e7057829003601f168201915b50505050508152602001600282018054600181600116156101000203166002900480601f016020809104026020016040519081016040528092919081815260200182805460018160011615610100020316600290048015611f2f5780601f10611f0457610100808354040283529160200191611f2f565b820191906000526020600020905b815481529060010190602001808311611f1257829003601f168201915b50505050508152602001600382018054600181600116156101000203166002900480601f016020809104026020016040519081016040528092919081815260200182805460018160011615610100020316600290048015611fd15780601f10611fa657610100808354040283529160200191611fd1565b820191906000526020600020905b815481529060010190602001808311611fb457829003601f168201915b505050505081526020016004","82018054600181600116156101000203166002900480601f0160208091040260200160405190810160405280929190818152602001828054600181600116156101000203166002900480156120735780601f1061204857610100808354040283529160200191612073565b820191906000526020600020905b81548152906001019060200180831161205657829003601f168201915b505050505081526020016005820160009054906101000a900460ff1660ff1660ff168152602001600682018054600181600116156101000203166002900480601f0160208091040260200160405190810160405280929190818152602001828054600181600116156101000203166002900480156121325780601f1061210757610100808354040283529160200191612132565b820191906000526020600020905b81548152906001019060200180831161211557829003601f168201915b50505050508152602001600782018054600181600116156101000203166002900480601f0160208091040260200160405190810160405280929190818152602001828054600181600116156101000203166002900480156121d45780601f106121a9576101008083540402835291602001916121d4565b820191906000526020600020905b8154815290600101906020018083116121b757829003601f168201915b50505050508152602001600882018054600181600116156101000203166002900480601f0160208091040260200160405190810160405280929190818152602001828054600181600116156101000203166002900480156122765780601f1061224b57610100808354040283529160200191612276565b820191906000526020600020905b81548152906001019060200180831161225957829003601f168201915b50505050508152602001600982018054600181600116156101000203166002900480601f0160208091040260200160405190810160405280929190818152602001828054600181600116156101000203166002900480156123185780601f106122ed57610100808354040283529160200191612318565b820191906000526020600020905b8154815290600101906020018083116122fb57829003601f168201915b50505050508152602001600a82018054600181600116156101000203166002900480601f0160208091040260200160405190810160405280929190818152602001828054600181600116156101000203166002900480156123ba5780601f1061238f576101008083540402835291602001916123ba565b820191906000526020600020905b81548152906001019060200180831161239d57829003601f168201915b50505050508152602001600b8201548152602001600c82018054600181600116156101000203166002900480601f0160208091040260200160405190810160405280929190818152602001828054600181600116156101000203166002900480156124665780601f1061243b57610100808354040283529160200191612466565b820191906000526020600020905b81548152906001019060200180831161244957829003601f168201915b50505050508152602001600d820160009054906101000a900473ffffffffffffffffffffffffffffffffffffffff1673ffffffffffffffffffffffffffffffffffffffff1673ffffffffffffffffffffffffffffffffffffffff168152602001600e8201548152602001600f82018054600181600116156101000203166002900480601f0160208091040260200160405190810160405280929190818152602001828054600181600116156101000203166002900480156125685780601f1061253d57610100808354040283529160200191612568565b820191906000526020600020905b81548152906001019060200180831161254b57829003601f168201915b505050505081526020016010820160009054906101000a900473ffffffffffffffffffffffffffffffffffffffff1673ffffffffffffffffffffffffffffffffffffffff1673ffffffffffffffffffffffffffffffffffffffff168152602001601182018054600181600116156101000203166002900480601f0160208091040260200160405190810160405280929190818152602001828054600181600116156101000203166002900480156126605780601f1061263557610100808354040283529160200191612660565b820191906000526020600020905b81548152906001019060200180831161264357829003601f168201915b50505050508152602001601282018054600181600116156101000203166002900480601f0160208091040260200160405190810160405280929190818152602001828054600181600116156101000203166002900480156127025780601f106126d757610100808354040283529160200191612702565b820191906000526020600020905b8154815290600101906020018083116126e557829003601f168201915b505050505081525050905060405160200161271c90617c36565b604051602081830303815290604052805190602001208161010001516040516020016127489190617bde565b604051602081830303815290604052805190602001201461279e576040517f08c379a000000000000000000000000000000000000000000000000000000000815260040161279590618057565b60405180910390fd5b606081610240015190506040516020016127b790617c60565b60405160208183030381529060405280519060200120816040516020016127de9190617bde565b6040516020818303038152906040528051906020012014156128e95760008260a0015160ff1614156128395760008260c001518060200190518101906128249190616e53565b90506128318387836151bc565b9250506128e8565b60018260a0015160ff16141561287c5760008260c001518060200190518101906128639190616ed0565b50505091505061287483878361526f565b9250506128e7565b60028260a0015160ff1614156128e657600060608360c001518060200190518101906128a89190616cf9565b9250505060008151146128d6576000818060200190518101906128cb9190616ed0565b505050915050809250505b6128e184888461539d565b935050505b5b5b5b84826101000181905250600060608480602001905181019061290b9190616e7c565b9150915081846101c001818152505080846101e001819052503384610200019073ffffffffffffffffffffffffffffffffffffffff16908173ffffffffffffffffffffffffffffffffffffffff168152505083600560008a6040516020016129739190617bde565b60405160208183030381529060405280519060200120815260200190815260200160002060008201518160000190805190602001906129b3929190616560565b5060208201518160010190805190602001906129d0929190616560565b5060408201518160020190805190602001906129ed929190616560565b506060820151816003019080519060200190612a0a929190616560565b506080820151816004019080519060200190612a27929190616560565b5060a08201518160050160006101000a81548160ff021916908360ff16021790555060c0820151816006019080519060200190612a659291906165e0565b5060e0820151816007019080519060200190612a82929190616560565b50610100820151816008019080519060200190612aa0929190616560565b50610120820151816009019080519060200190612abe929190616560565b5061014082015181600a019080519060200190612adc929190616560565b5061016082015181600b015561018082015181600c019080519060200190612b05929190616560565b506101a082015181600d0160006101000a81548173ffffffffffffffffffffffffffffffffffffffff021916908373ffffffffffffffffffffffffffffffffffffffff1602179055506101c082015181600e01556101e082015181600f019080519060200190612b76929190616560565b506102008201518160100160006101000a81548173ffffffffffffffffffffffffffffffffffffffff021916908373ffffffffffffffffffffffffffffffffffffffff160217905550610220820151816011019080519060200190612bdc929190616560565b50610240820151816012019080519060200190612bfa929190616560565b509050507f8d135a489d96e1765343829efa6bdb58c98291044f2e2e7438541601e14d358284600001518560a00151604051612c37929190618128565b60405180910390a15050505050505050565b80604051602001612c5a9190617bde565b604051602081830303815290604052805190602001206004604051602001612c829190617bf5565b6040516020818303038152906040528051906020012014612cd8576040517f08c379a0000000000000000000000000000000000000000000000000000000008152600401612ccf90618097565b60405180910390fd5b60008560ff161480612ced575060018560ff16145b80612cfb575060028560ff16145b612d3a576040517f08c379a0000000000000000000000000000000000000000000000000000000008152600401612d3190617e34565b60405180910390fd5b60008560ff161415612d5657612d518988866154cb565b612d7f565b60018560ff161415612d7257612d6d8988866155f4565b612d7e565b612d7d898886615755565b5b5b6060612d8a8a614949565b9050612d9461649f565b612de8828b8b8b8b8b6040518060400160405280600381526020017f535243000000000000000000000000000000000000000000000000000000000081525060405180602001604052806000815250614bf4565b905084816101400181905250838160e001819052508281610220018190525080600560008360000151604051602001612e219190617bde565b6040516020818303038152906040528051906020012081526020019081526020016000206000820151816000019080519060200190612e61929190616560565b506020820151816001019080519060200190612e7e929190616560565b506040820151816002019080519060200190612e9b929190616560565b506060820151816003019080519060200190612eb8929190616560565b506080820151816004019080519060200190612ed5929190616560565b5060a08201518160050160006101000a81548160ff021916908360ff16021790555060c0820151816006019080519060200190612f139291906165e0565b5060e0820151816007019080519060200190612f30929190616560565b50610100820151816008019080519060200190612f4e929190616560565b50610120820151816009019080519060200190612f6c929190616560565b5061014082015181600a019080519060200190612f8a929190616560565b5061016082015181600b015561018082015181600c019080519060200190612fb3929190616560565b506101a082015181600d0160006101000a81548173ffffffffffffffffffffffffffffffffffffffff02","1916908373ffffffffffffffffffffffffffffffffffffffff1602179055506101c082015181600e01556101e082015181600f019080519060200190613024929190616560565b506102008201518160100160006101000a81548173ffffffffffffffffffffffffffffffffffffffff021916908373ffffffffffffffffffffffffffffffffffffffff16021790555061022082015181601101908051906020019061308a929190616560565b506102408201518160120190805190602001906130a8929190616560565b509050507fa708820a3dffc653e7997895bbd91de60498807398b93ef30dfddeda42d2bea48160000151886040516130e19291906180b7565b60405180910390a15050505050505050505050565b60006006600060095484604051602001613111929190617c9f565b604051602081830303815290604052805190602001208152602001908152602001600020549050919050565b600160009054906101000a900473ffffffffffffffffffffffffffffffffffffffff1673ffffffffffffffffffffffffffffffffffffffff163373ffffffffffffffffffffffffffffffffffffffff16146131cd576040517f08c379a00000000000000000000000000000000000000000000000000000000081526004016131c490617df4565b60405180910390fd5b6131d56158db565b50565b6131e06158db565b5050565b60006060600080606060006131f761649f565b600560008960405160200161320c9190617bde565b60405160208183030381529060405280519060200120815260200190815260200160002060405180610260016040529081600082018054600181600116156101000203166002900480601f0160208091040260200160405190810160405280929190818152602001828054600181600116156101000203166002900480156132d55780601f106132aa576101008083540402835291602001916132d5565b820191906000526020600020905b8154815290600101906020018083116132b857829003601f168201915b50505050508152602001600182018054600181600116156101000203166002900480601f0160208091040260200160405190810160405280929190818152602001828054600181600116156101000203166002900480156133775780601f1061334c57610100808354040283529160200191613377565b820191906000526020600020905b81548152906001019060200180831161335a57829003601f168201915b50505050508152602001600282018054600181600116156101000203166002900480601f0160208091040260200160405190810160405280929190818152602001828054600181600116156101000203166002900480156134195780601f106133ee57610100808354040283529160200191613419565b820191906000526020600020905b8154815290600101906020018083116133fc57829003601f168201915b50505050508152602001600382018054600181600116156101000203166002900480601f0160208091040260200160405190810160405280929190818152602001828054600181600116156101000203166002900480156134bb5780601f10613490576101008083540402835291602001916134bb565b820191906000526020600020905b81548152906001019060200180831161349e57829003601f168201915b50505050508152602001600482018054600181600116156101000203166002900480601f01602080910402602001604051908101604052809291908181526020018280546001816001161561010002031660029004801561355d5780601f106135325761010080835404028352916020019161355d565b820191906000526020600020905b81548152906001019060200180831161354057829003601f168201915b505050505081526020016005820160009054906101000a900460ff1660ff1660ff168152602001600682018054600181600116156101000203166002900480601f01602080910402602001604051908101604052809291908181526020018280546001816001161561010002031660029004801561361c5780601f106135f15761010080835404028352916020019161361c565b820191906000526020600020905b8154815290600101906020018083116135ff57829003601f168201915b50505050508152602001600782018054600181600116156101000203166002900480601f0160208091040260200160405190810160405280929190818152602001828054600181600116156101000203166002900480156136be5780601f10613693576101008083540402835291602001916136be565b820191906000526020600020905b8154815290600101906020018083116136a157829003601f168201915b50505050508152602001600882018054600181600116156101000203166002900480601f0160208091040260200160405190810160405280929190818152602001828054600181600116156101000203166002900480156137605780601f1061373557610100808354040283529160200191613760565b820191906000526020600020905b81548152906001019060200180831161374357829003601f168201915b50505050508152602001600982018054600181600116156101000203166002900480601f0160208091040260200160405190810160405280929190818152602001828054600181600116156101000203166002900480156138025780601f106137d757610100808354040283529160200191613802565b820191906000526020600020905b8154815290600101906020018083116137e557829003601f168201915b50505050508152602001600a82018054600181600116156101000203166002900480601f0160208091040260200160405190810160405280929190818152602001828054600181600116156101000203166002900480156138a45780601f10613879576101008083540402835291602001916138a4565b820191906000526020600020905b81548152906001019060200180831161388757829003601f168201915b50505050508152602001600b8201548152602001600c82018054600181600116156101000203166002900480601f0160208091040260200160405190810160405280929190818152602001828054600181600116156101000203166002900480156139505780601f1061392557610100808354040283529160200191613950565b820191906000526020600020905b81548152906001019060200180831161393357829003601f168201915b50505050508152602001600d820160009054906101000a900473ffffffffffffffffffffffffffffffffffffffff1673ffffffffffffffffffffffffffffffffffffffff1673ffffffffffffffffffffffffffffffffffffffff168152602001600e8201548152602001600f82018054600181600116156101000203166002900480601f016020809104026020016040519081016040528092919081815260200182805460018160011615610100020316600290048015613a525780601f10613a2757610100808354040283529160200191613a52565b820191906000526020600020905b815481529060010190602001808311613a3557829003601f168201915b505050505081526020016010820160009054906101000a900473ffffffffffffffffffffffffffffffffffffffff1673ffffffffffffffffffffffffffffffffffffffff1673ffffffffffffffffffffffffffffffffffffffff168152602001601182018054600181600116156101000203166002900480601f016020809104026020016040519081016040528092919081815260200182805460018160011615610100020316600290048015613b4a5780601f10613b1f57610100808354040283529160200191613b4a565b820191906000526020600020905b815481529060010190602001808311613b2d57829003601f168201915b50505050508152602001601282018054600181600116156101000203166002900480601f016020809104026020016040519081016040528092919081815260200182805460018160011615610100020316600290048015613bec5780601f10613bc157610100808354040283529160200191613bec565b820191906000526020600020905b815481529060010190602001808311613bcf57829003601f168201915b5050505050815250509050806101600151816101800151826101a00151836101c00151846101e001518561020001519650965096509650965096505091939550919395565b60001515600a60009054906101000a900460ff16151514613c87576040517f08c379a0000000000000000000000000000000000000000000000000000000008152600401613c7e90617f97565b60405180910390fd5b33600160006101000a81548173ffffffffffffffffffffffffffffffffffffffff021916908373ffffffffffffffffffffffffffffffffffffffff1602179055506040518060400160405280600281526020017f563100000000000000000000000000000000000000000000000000000000000081525060049080519060200190613d13929190616560565b506000600981905550806000806101000a81548173ffffffffffffffffffffffffffffffffffffffff021916908373ffffffffffffffffffffffffffffffffffffffff1602179055506001600a60006101000a81548160ff02191690831515021790555050565b613d826158db565b505050565b600160009054906101000a900473ffffffffffffffffffffffffffffffffffffffff1673ffffffffffffffffffffffffffffffffffffffff163373ffffffffffffffffffffffffffffffffffffffff1614613e17576040517f08c379a0000000000000000000000000000000000000000000000000000000008152600401613e0e90617df4565b60405180910390fd5b613e1f6158db565b50565b60608060608060006060806060806060806060613e3d61649f565b600560008f604051602001613e529190617bde565b60405160208183030381529060405280519060200120815260200190815260200160002060405180610260016040529081600082018054600181600116156101000203166002900480601f016020809104026020016040519081016040528092919081815260200182805460018160011615610100020316600290048015613f1b5780601f10613ef057610100808354040283529160200191613f1b565b820191906000526020600020905b815481529060010190602001808311613efe57829003601f168201915b50505050508152602001600182018054600181600116156101000203166002900480601f016020809104026020016040519081016040528092919081815260200182805460018160011615610100020316600290048015613fbd5780601f10613f9257610100808354040283529160200191613fbd565b820191906000526020600020905b815481529060010190602001808311613fa057829003601f168201915b5050505050815260200160028201805460018160011615610100020316600290","0480601f01602080910402602001604051908101604052809291908181526020018280546001816001161561010002031660029004801561405f5780601f106140345761010080835404028352916020019161405f565b820191906000526020600020905b81548152906001019060200180831161404257829003601f168201915b50505050508152602001600382018054600181600116156101000203166002900480601f0160208091040260200160405190810160405280929190818152602001828054600181600116156101000203166002900480156141015780601f106140d657610100808354040283529160200191614101565b820191906000526020600020905b8154815290600101906020018083116140e457829003601f168201915b50505050508152602001600482018054600181600116156101000203166002900480601f0160208091040260200160405190810160405280929190818152602001828054600181600116156101000203166002900480156141a35780601f10614178576101008083540402835291602001916141a3565b820191906000526020600020905b81548152906001019060200180831161418657829003601f168201915b505050505081526020016005820160009054906101000a900460ff1660ff1660ff168152602001600682018054600181600116156101000203166002900480601f0160208091040260200160405190810160405280929190818152602001828054600181600116156101000203166002900480156142625780601f1061423757610100808354040283529160200191614262565b820191906000526020600020905b81548152906001019060200180831161424557829003601f168201915b50505050508152602001600782018054600181600116156101000203166002900480601f0160208091040260200160405190810160405280929190818152602001828054600181600116156101000203166002900480156143045780601f106142d957610100808354040283529160200191614304565b820191906000526020600020905b8154815290600101906020018083116142e757829003601f168201915b50505050508152602001600882018054600181600116156101000203166002900480601f0160208091040260200160405190810160405280929190818152602001828054600181600116156101000203166002900480156143a65780601f1061437b576101008083540402835291602001916143a6565b820191906000526020600020905b81548152906001019060200180831161438957829003601f168201915b50505050508152602001600982018054600181600116156101000203166002900480601f0160208091040260200160405190810160405280929190818152602001828054600181600116156101000203166002900480156144485780601f1061441d57610100808354040283529160200191614448565b820191906000526020600020905b81548152906001019060200180831161442b57829003601f168201915b50505050508152602001600a82018054600181600116156101000203166002900480601f0160208091040260200160405190810160405280929190818152602001828054600181600116156101000203166002900480156144ea5780601f106144bf576101008083540402835291602001916144ea565b820191906000526020600020905b8154815290600101906020018083116144cd57829003601f168201915b50505050508152602001600b8201548152602001600c82018054600181600116156101000203166002900480601f0160208091040260200160405190810160405280929190818152602001828054600181600116156101000203166002900480156145965780601f1061456b57610100808354040283529160200191614596565b820191906000526020600020905b81548152906001019060200180831161457957829003601f168201915b50505050508152602001600d820160009054906101000a900473ffffffffffffffffffffffffffffffffffffffff1673ffffffffffffffffffffffffffffffffffffffff1673ffffffffffffffffffffffffffffffffffffffff168152602001600e8201548152602001600f82018054600181600116156101000203166002900480601f0160208091040260200160405190810160405280929190818152602001828054600181600116156101000203166002900480156146985780601f1061466d57610100808354040283529160200191614698565b820191906000526020600020905b81548152906001019060200180831161467b57829003601f168201915b505050505081526020016010820160009054906101000a900473ffffffffffffffffffffffffffffffffffffffff1673ffffffffffffffffffffffffffffffffffffffff1673ffffffffffffffffffffffffffffffffffffffff168152602001601182018054600181600116156101000203166002900480601f0160208091040260200160405190810160405280929190818152602001828054600181600116156101000203166002900480156147905780601f1061476557610100808354040283529160200191614790565b820191906000526020600020905b81548152906001019060200180831161477357829003601f168201915b50505050508152602001601282018054600181600116156101000203166002900480601f0160208091040260200160405190810160405280929190818152602001828054600181600116156101000203166002900480156148325780601f1061480757610100808354040283529160200191614832565b820191906000526020600020905b81548152906001019060200180831161481557829003601f168201915b505050505081525050905080602001518160400151826060015183608001518460a0015160ff168560c001518661010001518761012001518861024001518960e001518a61014001518b61022001519c509c509c509c509c509c509c509c509c509c509c509c505091939597999b5091939597999b565b600080600090505b600380549050811015614940573373ffffffffffffffffffffffffffffffffffffffff16600382815481106148e257fe5b9060005260206000200160009054906101000a900473ffffffffffffffffffffffffffffffffffffffff1673ffffffffffffffffffffffffffffffffffffffff161415614933576001915050614946565b80806001019150506148b1565b50600090505b90565b6060808260405160200161495d9190617b06565b604051602081830303815290604052905060606040518060400160405280601081526020017f303132333435363738396162636465660000000000000000000000000000000081525090506060600283510260020167ffffffffffffffff811180156149c857600080fd5b506040519080825280601f01601f1916602001820160405280156149fb5781602001600182028036833780820191505090505b5090507f300000000000000000000000000000000000000000000000000000000000000081600081518110614a2c57fe5b60200101907effffffffffffffffffffffffffffffffffffffffffffffffffffffffffffff1916908160001a9053507f780000000000000000000000000000000000000000000000000000000000000081600181518110614a8957fe5b60200101907effffffffffffffffffffffffffffffffffffffffffffffffffffffffffffff1916908160001a90535060008090505b8351811015614be857826004858381518110614ad657fe5b602001015160f81c60f81b7effffffffffffffffffffffffffffffffffffffffffffffffffffffffffffff1916901c60f81c60ff1681518110614b1557fe5b602001015160f81c60f81b826002830260020181518110614b3257fe5b60200101907effffffffffffffffffffffffffffffffffffffffffffffffffffffffffffff1916908160001a90535082600f60f81b858381518110614b7357fe5b602001015160f81c60f81b1660f81c60ff1681518110614b8f57fe5b602001015160f81c60f81b826002830260030181518110614bac57fe5b60200101907effffffffffffffffffffffffffffffffffffffffffffffffffffffffffffff1916908160001a9053508080600101915050614abe565b50809350505050919050565b614bfc61649f565b604051602001614c0b90617c4b565b6040516020818303038152906040528051906020012082604051602001614c329190617bde565b604051602081830303815290604052805190602001201415614c5b57614c588787615928565b91505b614c6361649f565b828160000181905250878160200181905250868160400181905250898160600181905250888160800181905250858160a0019060ff16908160ff1681525050848160c001819052506040518060400160405280600481526020017f494e4954000000000000000000000000000000000000000000000000000000008152508161010001819052506040518060400160405280600481526020017f4e4f4e4500000000000000000000000000000000000000000000000000000000815250816101200181905250838161024001819052508091505098975050505050505050565b600081806020019051810190614d599190616e53565b9050614d658382615a22565b505050565b600081806020019051810190614d809190616ed0565b509350505050348114614dc8576040517f08c379a0000000000000000000000000000000000000000000000000000000008152600401614dbf90617fb7565b60405180910390fd5b8273ffffffffffffffffffffffffffffffffffffffff166108fc829081150290604051600060405180830381858888f19350505050158015614e0e573d6000803e3d6000fd5b50505050565b606080606083806020019051810190614e2d9190616cf9565b925092509250600081806020019051810190614e499190616ed0565b509350505050348114614e91576040517f08c379a0000000000000000000000000000000000000000000000000000000008152600401614e8890617fb7565b60405180910390fd5b60008673ffffffffffffffffffffffffffffffffffffffff168286604051602001614ebc9190617bde565b6040516020818303038152906040528051906020012086604051602001614ee4929190617b9f565b604051602081830303815290604052604051614f009190617bc7565b60006040518083038185875af1925050503d8060008114614f3d576040519150601f19603f3d011682016040523d82523d6000602084013e614f42565b606091505b5050905080614f86576040517f08c379a0000000000000000000000000000000000000000000000000000000008152600401614f7d90617f37565b60405180910390fd5b50505050505050565b600083806020019051810190614fa59190616e53565b905060006006600060095486604051602001614fc2929190617c9f565b604051602081830303815290604052805190602001208152602001","90815260200160002054905060006006600060095486604051602001615004929190617c9f565b604051602081830303815290604052805190602001208152602001908152602001600020549050828101905080600660006009548760405160200161504a929190617c9f565b604051602081830303815290604052805190602001208152602001908152602001600020819055508282039150816006600060095488604051602001615091929190617c9f565b60405160208183030381529060405280519060200120815260200190815260200160002081905550505050505050565b6000828060200190518101906150d79190616ed0565b5050509150508173ffffffffffffffffffffffffffffffffffffffff166108fc829081150290604051600060405180830381858888f19350505050158015615123573d6000803e3d6000fd5b50505050565b60006060838060200190518101906151419190616cf9565b92505050600081511461516f576000818060200190518101906151649190616ed0565b505050915050809250505b8273ffffffffffffffffffffffffffffffffffffffff166108fc839081150290604051600060405180830381858888f193505050501580156151b5573d6000803e3d6000fd5b5050505050565b6151c461649f565b6040516020016151d390617c21565b60405160208183030381529060405280519060200120836040516020016151fa9190617bde565b604051602081830303815290604052805190602001201415615225576152203083615aeb565b615265565b6040518060400160405280600481526020017f544f444f000000000000000000000000000000000000000000000000000000008152508461012001819052505b8390509392505050565b61527761649f565b60405160200161528690617c21565b60405160208183030381529060405280519060200120836040516020016152ad9190617bde565b60405160208183030381529060405280519060200120141561535357600060036000815481106152d957fe5b9060005260206000200160009054906101000a900473ffffffffffffffffffffffffffffffffffffffff1690508073ffffffffffffffffffffffffffffffffffffffff166108fc849081150290604051600060405180830381858888f1935050505015801561534c573d6000803e3d6000fd5b5050615393565b6040518060400160405280600481526020017f544f444f000000000000000000000000000000000000000000000000000000008152508461012001819052505b8390509392505050565b6153a561649f565b6040516020016153b490617c21565b60405160208183030381529060405280519060200120836040516020016153db9190617bde565b604051602081830303815290604052805190602001201415615481576000600360008154811061540757fe5b9060005260206000200160009054906101000a900473ffffffffffffffffffffffffffffffffffffffff1690508073ffffffffffffffffffffffffffffffffffffffff166108fc849081150290604051600060405180830381858888f1935050505015801561547a573d6000803e3d6000fd5b50506154c1565b6040518060400160405280600481526020017f544f444f000000000000000000000000000000000000000000000000000000008152508461012001819052505b8390509392505050565b3373ffffffffffffffffffffffffffffffffffffffff168373ffffffffffffffffffffffffffffffffffffffff1614615539576040517f08c379a0000000000000000000000000000000000000000000000000000000008152600401615530906181f1565b60405180910390fd5b8160405160200161554a9190617bde565b6040516020818303038152906040528051906020012060026040516020016155729190617bf5565b60405160208183030381529060405280519060200120146155c8576040517f08c379a00000000000000000000000000000000000000000000000000000000081526004016155bf90617fd7565b60405180910390fd5b6000818060200190518101906155de9190616e53565b90506155ee600954333084615bb2565b50505050565b3373ffffffffffffffffffffffffffffffffffffffff168373ffffffffffffffffffffffffffffffffffffffff1614615662576040517f08c379a0000000000000000000000000000000000000000000000000000000008152600401615659906181f1565b60405180910390fd5b816040516020016156739190617bde565b60405160208183030381529060405280519060200120600260405160200161569b9190617bf5565b60405160208183030381529060405280519060200120146156f1576040517f08c379a00000000000000000000000000000000000000000000000000000000081526004016156e890617fd7565b60405180910390fd5b6000818060200190518101906157079190616ed0565b50505091505034811461574f576040517f08c379a000000000000000000000000000000000000000000000000000000000815260040161574690617fb7565b60405180910390fd5b50505050565b3373ffffffffffffffffffffffffffffffffffffffff168373ffffffffffffffffffffffffffffffffffffffff16146157c3576040517f08c379a00000000000000000000000000000000000000000000000000000000081526004016157ba906181f1565b60405180910390fd5b816040516020016157d49190617bde565b6040516020818303038152906040528051906020012060026040516020016157fc9190617bf5565b6040516020818303038152906040528051906020012014615852576040517f08c379a000000000000000000000000000000000000000000000000000000000815260040161584990617fd7565b60405180910390fd5b6060818060200190518101906158689190616cf9565b9250505060008151146158d55760008280602001905181019061588b9190616ed0565b5050509150503481146158d3576040517f08c379a00000000000000000000000000000000000000000000000000000000081526004016158ca90617fb7565b60405180910390fd5b505b50505050565b60008060009054906101000a900473ffffffffffffffffffffffffffffffffffffffff16905060405136600082376000803683855af43d806000843e8160008114615924578184f35b8184fd5b6060600033600854604051602001615941929190617b21565b604051602081830303815290604052805190602001209050600860008154809291906001019190505550606061597682615ddf565b9050606061598682602080615fd0565b9050615a17615a116159d66159d0896040518060400160405280600181526020017f3a00000000000000000000000000000000000000000000000000000000000000815250616168565b88616168565b6040518060400160405280600181526020017f3a00000000000000000000000000000000000000000000000000000000000000815250616168565b82616168565b935050505092915050565b60006006600060095485604051602001615a3d929190617c9f565b6040516020818303038152906040528051906020012081526020019081526020016000205490508181019050806006600060095486604051602001615a83929190617c9f565b604051602081830303815290604052805190602001208152602001908152602001600020819055507f5f1068768365b85f6b8b28ccde7ace47d808e3d2142116954f97e8b6ea7e0a2f308484604051615ade9392919061816b565b60405180910390a1505050565b60006006600060095485604051602001615b06929190617c9f565b6040516020818303038152906040528051906020012081526020019081526020016000205490508181039050806006600060095486604051602001615b4c929190617c9f565b604051602081830303815290604052805190602001208152602001908152602001600020819055507fbe7b25e9ec129e97fdee4f413f15b81d90f33681fd891e02de65d4adb98552153083604051615ba59291906181b5565b60405180910390a1505050565b60008111615bf5576040517f08c379a0000000000000000000000000000000000000000000000000000000008152600401615bec90617f77565b60405180910390fd5b6000600660008686604051602001615c0e929190617c9f565b604051602081830303815290604052805190602001208152602001908152602001600020549050818111615c77576040517f08c379a0000000000000000000000000000000000000000000000000000000008152600401615c6e90617e14565b60405180910390fd5b6000615c838585610368565b9050828111615cc7576040517f08c379a0000000000000000000000000000000000000000000000000000000008152600401615cbe90617ed7565b60405180910390fd5b6000600660008887604051602001615ce0929190617c9f565b604051602081830303815290604052805190602001208152602001908152602001600020549050838101905080600660008988604051602001615d24929190617c9f565b60405160208183030381529060405280519060200120815260200190815260200160002081905550838303925082600660008989604051602001615d69929190617c9f565b60405160208183030381529060405280519060200120815260200190815260200160002081905550838203915081600760008888604051602001615dae929190617b58565b6040516020818303038152906040528051906020012081526020019081526020016000208190555050505050505050565b60608082604051602001615df39190617b84565b604051602081830303815290604052905060606040518060400160405280601081526020017f303132333435363738396162636465660000000000000000000000000000000081525090506060600283510260020167ffffffffffffffff81118015615e5e57600080fd5b506040519080825280601f01601f191660200182016040528015615e915781602001600182028036833780820191505090505b50905060008090505b8351811015615fc457826004858381518110615eb257fe5b602001015160f81c60f81b7effffffffffffffffffffffffffffffffffffffffffffffffffffffffffffff1916901c60f81c60ff1681518110615ef157fe5b602001015160f81c60f81b826002830260000181518110615f0e57fe5b60200101907effffffffffffffffffffffffffffffffffffffffffffffffffffffffffffff1916908160001a90535082600f60f81b858381518110615f4f57fe5b602001015160f81c60f81b1660f81c60ff1681518110615f6b57fe5b602001015160f81c60f81b826002830260010181518110615f8857fe5b60200101907effffffffffffffffffffffffffffffffffffffffffffffffffffffffffffff1916908160001a9053508080600101915050615e9a565b50809350505050919050565b60606000821415615ff2576040","51806020016040528060008152509050616161565b6000809050600080905060008090506000809050606088905060008090505b8151841015616055578883141561602a57839550600190505b87890183141561603a5785840394505b61604482856161f6565b840193508280600101935050616011565b8789018314156160655785840394505b806160a5576040517f08c379a000000000000000000000000000000000000000000000000000000000815260040161609c90617f57565b60405180910390fd5b60008514156160e9576040517f08c379a00000000000000000000000000000000000000000000000000000000081526004016160e090618017565b60405180910390fd5b60608567ffffffffffffffff8111801561610257600080fd5b506040519080825280601f01601f1916602001820160405280156161355781602001600182028036833780820191505090505b50905060008060208d019150602083019050616154818a84018a616456565b8299505050505050505050505b9392505050565b6060815183510167ffffffffffffffff8111801561618557600080fd5b506040519080825280601f01601f1916602001820160405280156161b85781602001600182028036833780820191505090505b50905060008060006020860192506020850191506020840190506161de81848851616456565b6161ed86518201838751616456565b50505092915050565b60008060f81b7effffffffffffffffffffffffffffffffffffffffffffffffffffffffffffff1916600784848151811061622c57fe5b602001015160f81c60f81b7effffffffffffffffffffffffffffffffffffffffffffffffffffffffffffff1916901c7effffffffffffffffffffffffffffffffffffffffffffffffffffffffffffff1916141561628c5760019050616450565b600660f81b7effffffffffffffffffffffffffffffffffffffffffffffffffffffffffffff191660058484815181106162c157fe5b602001015160f81c60f81b7effffffffffffffffffffffffffffffffffffffffffffffffffffffffffffff1916901c7effffffffffffffffffffffffffffffffffffffffffffffffffffffffffffff191614156163215760029050616450565b600e60f81b7effffffffffffffffffffffffffffffffffffffffffffffffffffffffffffff1916600484848151811061635657fe5b602001015160f81c60f81b7effffffffffffffffffffffffffffffffffffffffffffffffffffffffffffff1916901c7effffffffffffffffffffffffffffffffffffffffffffffffffffffffffffff191614156163b65760039050616450565b601e60f81b7effffffffffffffffffffffffffffffffffffffffffffffffffffffffffffff191660038484815181106163eb57fe5b602001015160f81c60f81b7effffffffffffffffffffffffffffffffffffffffffffffffffffffffffffff1916901c7effffffffffffffffffffffffffffffffffffffffffffffffffffffffffffff1916141561644b5760049050616450565b600190505b92915050565b5b6020811061647a5781518352602083019250602082019150602081039050616457565b60006001826020036101000a0390508019835116818551168181178652505050505050565b6040518061026001604052806060815260200160608152602001606081526020016060815260200160608152602001600060ff16815260200160608152602001606081526020016060815260200160608152602001606081526020016000815260200160608152602001600073ffffffffffffffffffffffffffffffffffffffff1681526020016000815260200160608152602001600073ffffffffffffffffffffffffffffffffffffffff16815260200160608152602001606081525090565b828054600181600116156101000203166002900490600052602060002090601f016020900481019282601f106165a157805160ff19168380011785556165cf565b828001600101855582156165cf579182015b828111156165ce5782518255916020019190600101906165b3565b5b5090506165dc9190616660565b5090565b828054600181600116156101000203166002900490600052602060002090601f016020900481019282601f1061662157805160ff191683800117855561664f565b8280016001018555821561664f579182015b8281111561664e578251825591602001919060010190616633565b5b50905061665c9190616660565b5090565b61668291905b8082111561667e576000816000905550600101616666565b5090565b90565b600081359050616694816184fe565b92915050565b6000813590506166a981618515565b92915050565b600082601f8301126166c057600080fd5b81356166d36166ce826182c8565b61829b565b915080825260208301602083018583830111156166ef57600080fd5b6166fa83828461844a565b50505092915050565b600082601f83011261671457600080fd5b8151616727616722826182c8565b61829b565b9150808252602083016020830185838301111561674357600080fd5b61674e838284618459565b50505092915050565b600082601f83011261676857600080fd5b813561677b616776826182f4565b61829b565b9150808252602083016020830185838301111561679757600080fd5b6167a283828461844a565b50505092915050565b600082601f8301126167bc57600080fd5b81516167cf6167ca826182f4565b61829b565b915080825260208301602083018583830111156167eb57600080fd5b6167f6838284618459565b50505092915050565b60008135905061680e8161852c565b92915050565b6000815190506168238161852c565b92915050565b60008135905061683881618543565b92915050565b60006020828403121561685057600080fd5b600061685e84828501616685565b91505092915050565b6000806040838503121561687a57600080fd5b600061688885828601616685565b925050602061689985828601616685565b9150509250929050565b6000806000606084860312156168b857600080fd5b60006168c686828701616685565b93505060206168d786828701616685565b92505060406168e8868287016167ff565b9150509250925092565b60008060008060008060008060006101208a8c03121561691157600080fd5b600061691f8c828d01616685565b99505060208a013567ffffffffffffffff81111561693c57600080fd5b6169488c828d01616757565b98505060408a013567ffffffffffffffff81111561696557600080fd5b6169718c828d01616757565b97505060608a013567ffffffffffffffff81111561698e57600080fd5b61699a8c828d01616757565b96505060806169ab8c828d01616829565b95505060a08a013567ffffffffffffffff8111156169c857600080fd5b6169d48c828d016166af565b94505060c08a013567ffffffffffffffff8111156169f157600080fd5b6169fd8c828d01616757565b93505060e08a013567ffffffffffffffff811115616a1a57600080fd5b616a268c828d01616757565b9250506101008a013567ffffffffffffffff811115616a4457600080fd5b616a508c828d01616757565b9150509295985092959850929598565b60008060408385031215616a7357600080fd5b6000616a8185828601616685565b9250506020616a92858286016167ff565b9150509250929050565b600060208284031215616aae57600080fd5b600082013567ffffffffffffffff811115616ac857600080fd5b616ad484828501616757565b91505092915050565b60008060408385031215616af057600080fd5b600083013567ffffffffffffffff811115616b0a57600080fd5b616b1685828601616757565b9250506020616b278582860161669a565b9150509250929050565b60008060008060008060008060008060006101608c8e031215616b5357600080fd5b60008c013567ffffffffffffffff811115616b6d57600080fd5b616b798e828f01616757565b9b50506020616b8a8e828f0161669a565b9a505060408c013567ffffffffffffffff811115616ba757600080fd5b616bb38e828f01616757565b99505060608c013567ffffffffffffffff811115616bd057600080fd5b616bdc8e828f01616757565b9850506080616bed8e828f01616829565b97505060a08c013567ffffffffffffffff811115616c0a57600080fd5b616c168e828f01616757565b96505060c08c013567ffffffffffffffff811115616c3357600080fd5b616c3f8e828f016166af565b95505060e08c013567ffffffffffffffff811115616c5c57600080fd5b616c688e828f01616757565b9450506101008c013567ffffffffffffffff811115616c8657600080fd5b616c928e828f01616757565b9350506101208c013567ffffffffffffffff811115616cb057600080fd5b616cbc8e828f01616757565b9250506101408c013567ffffffffffffffff811115616cda57600080fd5b616ce68e828f016166af565b9150509295989b509295989b9093969950565b600080600060608486031215616d0e57600080fd5b600084015167ffffffffffffffff811115616d2857600080fd5b616d34868287016167ab565b935050602084015167ffffffffffffffff811115616d5157600080fd5b616d5d86828701616703565b925050604084015167ffffffffffffffff811115616d7a57600080fd5b616d8686828701616703565b9150509250925092565b60008060008060808587031215616da657600080fd5b600085013567ffffffffffffffff811115616dc057600080fd5b616dcc87828801616757565b945050602085013567ffffffffffffffff811115616de957600080fd5b616df587828801616757565b935050604085013567ffffffffffffffff811115616e1257600080fd5b616e1e87828801616757565b925050606085013567ffffffffffffffff811115616e3b57600080fd5b616e47878288016166af565b91505092959194509250565b600060208284031215616e6557600080fd5b6000616e7384828501616814565b91505092915050565b60008060408385031215616e8f57600080fd5b6000616e9d85828601616814565b925050602083015167ffffffffffffffff811115616eba57600080fd5b616ec6858286016167ab565b9150509250929050565b600080600080600060a08688031215616ee857600080fd5b6000616ef688828901616814565b9550506020616f0788828901616814565b945050604086015167ffffffffffffffff811115616f2457600080fd5b616f30888289016167ab565b9350506060616f4188828901616814565b925050608086015167ffffffffffffffff811115616f5e57600080fd5b616f6a888289016167ab565b9150509295509295909350565b616f8081618414565b82525050565b616f97616f9282618395565b61849e565b82525050565b616fa681618383565b82525050565b616fbd616fb882618383565b61848c565b82525050565b616fd4616fcf826183a7565b6184b0565b82525050565b616feb","616fe6826183b1565b6184ba565b82525050565b6000616ffc82618335565b617006818561834b565b9350617016818560208601618459565b61701f816184e0565b840191505092915050565b600061703582618335565b61703f818561835c565b935061704f818560208601618459565b80840191505092915050565b600061706682618340565b6170708185618367565b9350617080818560208601618459565b617089816184e0565b840191505092915050565b600061709f82618340565b6170a98185618378565b93506170b9818560208601618459565b80840191505092915050565b6000815460018116600081146170e257600181146171075761714b565b607f60028304166170f38187618378565b955060ff198316865280860193505061714b565b600282046171158187618378565b955061712085618320565b60005b8281101561714257815481890152600182019150602081019050617123565b82880195505050505b505092915050565b6000617160602183618367565b91507fe8bf99e4b8aae696b9e6b395e698bee7a4bae59088e7baa6e79a846f77656e6560008301527f72000000000000000000000000000000000000000000000000000000000000006020830152604082019050919050565b60006171c6603383618367565b91507f546865206d61696e2d636861696e20706f696e7473206f66207468652061636360008301527f6f756e7420617265206e6f7420656e6f756768000000000000000000000000006020830152604082019050919050565b600061722c601683618367565b91507f57726f6e67207472616e73616374696f6e2074797065000000000000000000006000830152602082019050919050565b600061726c601d83618367565b91507f526573756c74206973206e6f742074696d656f7574206f72206661696c0000006000830152602082019050919050565b60006172ac600783618367565b91507f4e6f7420737263000000000000000000000000000000000000000000000000006000830152602082019050919050565b60006172ec600683618367565b91507f73656e64547800000000000000000000000000000000000000000000000000006000830152602082019050919050565b600061732c602c83618367565b91507f546f6f2066657720706f696e747320616c6c6f77656420666f7220636f6e747260008301527f616374207472616e7366657200000000000000000000000000000000000000006020830152604082019050919050565b6000617392601b83618367565b91507f54686520617373657420686173206265656e2072657475726e656400000000006000830152602082019050919050565b60006173d2600f83618367565b91507f496e76616c6964206164647265737300000000000000000000000000000000006000830152602082019050919050565b6000617412601483618367565b91507f436f6e74726163742063616c6c206661696c65640000000000000000000000006000830152602082019050919050565b6000617452601883618367565b91507f737461727420696e646578206f7574206f662072616e676500000000000000006000830152602082019050919050565b6000617492601d83618367565b91507f416d6f756e74206d7573742062652067726561746572207468616e20300000006000830152602082019050919050565b60006174d2602183618367565b91507f54686520636f6e747261637420686173206265656e20696e697469616c697a6560008301527f64000000000000000000000000000000000000000000000000000000000000006020830152604082019050919050565b6000617538600f83618367565b91507f416d6f756e74206e6f742073616d6500000000000000000000000000000000006000830152602082019050919050565b6000617578600883618378565b91507f41434b5f4641494c0000000000000000000000000000000000000000000000006000830152600882019050919050565b60006175b8601683618367565b91507f436861696e636f646520697320646966666572656e74000000000000000000006000830152602082019050919050565b60006175f8600e83618367565b91507f4e6f7420796f75722061737365740000000000000000000000000000000000006000830152602082019050919050565b6000617638601083618367565b91507f6c656e206f7574206f662072616e6765000000000000000000000000000000006000830152602082019050919050565b6000617678602a83618367565b91507f546869732066756e6374696f6e206973207265737472696374656420746f207460008301527f68652067617465776179000000000000000000000000000000000000000000006020830152604082019050919050565b60006176de601a83618367565b91507f43726f7373547820726573756c74206973206e6f7420696e69740000000000006000830152602082019050919050565b600061771e600e83618367565b91507f496e76616c696420726573756c740000000000000000000000000000000000006000830152602082019050919050565b600061775e600b83618378565b91507f41434b5f535543434553530000000000000000000000000000000000000000006000830152600b82019050919050565b600061779e601483618367565b91507f56657273696f6e20697320646966666572656e740000000000000000000000006000830152602082019050919050565b60006177de600483618378565b91507f494e4954000000000000000000000000000000000000000000000000000000006000830152600482019050919050565b600061781e600783618367565b91507f73746172745478000000000000000000000000000000000000000000000000006000830152602082019050919050565b600061785e600783618367565b91507f74616b654f7574000000000000000000000000000000000000000000000000006000830152602082019050919050565b600061789e600083618378565b9150600082019050919050565b60006178b8600183618378565b91507f31000000000000000000000000000000000000000000000000000000000000006000830152600182019050919050565b60006178f8600983618367565b91507f73656e6441636b656400000000000000000000000000000000000000000000006000830152602082019050919050565b6000617938600483618367565b91507f6d696e74000000000000000000000000000000000000000000000000000000006000830152602082019050919050565b6000617978600383618378565b91507f53524300000000000000000000000000000000000000000000000000000000006000830152600382019050919050565b60006179b8600b83618378565b91507f41434b5f54494d454f55540000000000000000000000000000000000000000006000830152600b82019050919050565b60006179f8600483618367565b91507f6275726e000000000000000000000000000000000000000000000000000000006000830152602082019050919050565b6000617a38602783618367565b91507f5374617274207478207372634164647265737320616e642073656e646572206e60008301527f6f742073616d65000000000000000000000000000000000000000000000000006020830152604082019050919050565b6000617a9e600483618378565b91507f544f444f000000000000000000000000000000000000000000000000000000006000830152600482019050919050565b617ada816183fd565b82525050565b617af1617aec826183fd565b6184d6565b82525050565b617b0081618407565b82525050565b6000617b128284616fac565b60148201915081905092915050565b6000617b2d8285616f86565b601482019150617b3d8284617ae0565b602082019150617b4c826178ab565b91508190509392505050565b6000617b648285616fac565b601482019150617b748284616fac565b6014820191508190509392505050565b6000617b908284616fc3565b60208201915081905092915050565b6000617bab8285616fda565b600482019150617bbb828461702a565b91508190509392505050565b6000617bd3828461702a565b915081905092915050565b6000617bea8284617094565b915081905092915050565b6000617c0182846170c5565b915081905092915050565b6000617c178261756b565b9150819050919050565b6000617c2c82617751565b9150819050919050565b6000617c41826177d1565b9150819050919050565b6000617c5682617891565b9150819050919050565b6000617c6b8261796b565b9150819050919050565b6000617c80826179ab565b9150819050919050565b6000617c9582617a91565b9150819050919050565b6000617cab8285617ae0565b602082019150617cbb8284616fac565b6014820191508190509392505050565b60006020820190508181036000830152617ce5818461705b565b905092915050565b6000610180820190508181036000830152617d08818f61705b565b90508181036020830152617d1c818e61705b565b90508181036040830152617d30818d61705b565b90508181036060830152617d44818c61705b565b9050617d53608083018b617ad1565b81810360a0830152617d65818a616ff1565b905081810360c0830152617d79818961705b565b905081810360e0830152617d8d818861705b565b9050818103610100830152617da2818761705b565b9050818103610120830152617db7818661705b565b9050818103610140830152617dcc818561705b565b9050818103610160830152617de1818461705b565b90509d9c50505050505050505050505050565b60006020820190508181036000830152617e0d81617153565b9050919050565b60006020820190508181036000830152617e2d816171b9565b9050919050565b60006020820190508181036000830152617e4d8161721f565b9050919050565b60006020820190508181036000830152617e6d8161725f565b9050919050565b60006020820190508181036000830152617e8d8161729f565b9050919050565b60006060820190508181036000830152617ead816172df565b90508181036020830152617ec1818561705b565b9050617ed06040830184617af7565b9392505050565b60006020820190508181036000830152617ef08161731f565b9050919050565b60006020820190508181036000830152617f1081617385565b9050919050565b60006020820190508181036000830152617f30816173c5565b9050919050565b60006020820190508181036000830152617f5081617405565b9050919050565b60006020820190508181036000830152617f7081617445565b9050919050565b60006020820190508181036000830152617f9081617485565b9050919050565b60006020820190508181036000830152617fb0816174c5565b9050919050565b60006020820190508181036000830152617fd08161752b565b9050919050565b600060208201","90508181036000830152617ff0816175ab565b9050919050565b60006020820190508181036000830152618010816175eb565b9050919050565b600060208201905081810360008301526180308161762b565b9050919050565b600060208201905081810360008301526180508161766b565b9050919050565b60006020820190508181036000830152618070816176d1565b9050919050565b6000602082019050818103600083015261809081617711565b9050919050565b600060208201905081810360008301526180b081617791565b9050919050565b600060608201905081810360008301526180d081617811565b905081810360208301526180e4818561705b565b90506180f36040830184617af7565b9392505050565b6000604082019050818103600083015261811381617851565b90506181226020830184616f77565b92915050565b60006060820190508181036000830152618141816178eb565b90508181036020830152618155818561705b565b90506181646040830184617af7565b9392505050565b600060808201905081810360008301526181848161792b565b90506181936020830186616f9d565b6181a06040830185616f9d565b6181ad6060830184617ad1565b949350505050565b600060608201905081810360008301526181ce816179eb565b90506181dd6020830185616f9d565b6181ea6040830184617ad1565b9392505050565b6000602082019050818103600083015261820a81617a2b565b9050919050565b60006020820190506182266000830184617ad1565b92915050565b600060c0820190506182416000830189617ad1565b8181036020830152618253818861705b565b90506182626040830187616f9d565b61826f6060830186617ad1565b8181036080830152618281818561705b565b905061829060a0830184616f9d565b979650505050505050565b6000604051905081810181811067ffffffffffffffff821117156182be57600080fd5b8060405250919050565b600067ffffffffffffffff8211156182df57600080fd5b601f19601f8301169050602081019050919050565b600067ffffffffffffffff82111561830b57600080fd5b601f19601f8301169050602081019050919050565b60008190508160005260206000209050919050565b600081519050919050565b600081519050919050565b600082825260208201905092915050565b600081905092915050565b600082825260208201905092915050565b600081905092915050565b600061838e826183dd565b9050919050565b60006183a0826183dd565b9050919050565b6000819050919050565b60007fffffffff0000000000000000000000000000000000000000000000000000000082169050919050565b600073ffffffffffffffffffffffffffffffffffffffff82169050919050565b6000819050919050565b600060ff82169050919050565b600061841f82618426565b9050919050565b600061843182618438565b9050919050565b6000618443826183dd565b9050919050565b82818337600083830152505050565b60005b8381101561847757808201518184015260208101905061845c565b83811115618486576000848401525b50505050565b6000618497826184c4565b9050919050565b60006184a9826184c4565b9050919050565b6000819050919050565b6000819050919050565b60006184cf826184f1565b9050919050565b6000819050919050565b6000601f19601f8301169050919050565b60008160601b9050919050565b61850781618383565b811461851257600080fd5b50565b61851e81618395565b811461852957600080fd5b50565b618535816183fd565b811461854057600080fd5b50565b61854c81618407565b811461855757600080fd5b5056fea2646970667358221220a078c476323dd0b4ca86cb9576df2be02d3ad599f9d2b2a29524a362101b991564736f6c634300060a0033"};

    public static final String BINARY = org.fisco.bcos.sdk.utils.StringUtils.joinAll("", BINARY_ARRAY);

    public static final String[] SM_BINARY_ARRAY = {"60806040523480156200001157600080fd5b5061859080620000226000396000f3fe6080604052600436106100dd5760003560e01c80639ac576561161007f578063dd29306311610059578063dd293063146102bb578063e1e73bf7146102e4578063eb11cb0114610321578063ecb905ca1461033d576100dd565b80639ac5765614610239578063b386e6a314610255578063cc8be70e1461027e576100dd565b80634e5a7bd2116100bb5780634e5a7bd2146101765780636904e9651461019f5780637c7ec1a4146101c857806386619d8814610210576100dd565b8063117b5418146100e2578063220ef8b01461010b57806335176cca14610134575b600080fd5b3480156100ee57600080fd5b506101096004803603810190610104919061683e565b610368565b005b34801561011757600080fd5b50610132600480360381019061012d91906168a3565b6104b1565b005b34801561014057600080fd5b5061015b60048036038101906101569190616a9c565b6104be565b60405161016d9695949392919061822c565b60405180910390f35b34801561018257600080fd5b5061019d60048036038101906101989190616add565b610f0b565b005b3480156101ab57600080fd5b506101c660048036038101906101c19190616a60565b611f43565b005b3480156101d457600080fd5b506101ef60048036038101906101ea9190616a9c565b611f4f565b6040516102079c9b9a99989796959493929190617ced565b60405180910390f35b34801561021c57600080fd5b5061023760048036038101906102329190616d90565b6129d6565b005b610253600480360381019061024e9190616b31565b613b24565b005b34801561026157600080fd5b5061027c6004803603810190610277919061683e565b6140e9565b005b34801561028a57600080fd5b506102a560048036038101906102a0919061683e565b614184565b6040516102b29190618211565b60405180910390f35b3480156102c757600080fd5b506102e260048036038101906102dd9190616a9c565b6141cb565b005b3480156102f057600080fd5b5061030b60048036038101906103069190616867565b614266565b6040516103189190618211565b60405180910390f35b61033b600480360381019061033691906168f2565b61435a565b005b34801561034957600080fd5b50610352614807565b60405161035f9190617ccb565b60405180910390f35b60001515600a60009054906101000a900460ff161515146103be576040517fc703cb120000000000000000000000000000000000000000000000000000000081526004016103b59061803a565b60405180910390fd5b33600160006101000a81548173ffffffffffffffffffffffffffffffffffffffff021916908373ffffffffffffffffffffffffffffffffffffffff1602179055506040518060400160405280600281526020017f56310000000000000000000000000000000000000000000000000000000000008152506004908051906020019061044a92919061649f565b506000600981905550806000806101000a81548173ffffffffffffffffffffffffffffffffffffffff021916908373ffffffffffffffffffffffffffffffffffffffff1602179055506001600a60006101000a81548160ff02191690831515021790555050565b6104b96148a9565b505050565b60006060600080606060006104d161651f565b60056000896040516020016104e69190617bde565b60405160208183030381529060405280519060200120815260200190815260200160002060405180610260016040529081600082018054600181600116156101000203166002900480601f0160208091040260200160405190810160405280929190818152602001828054600181600116156101000203166002900480156105af5780601f10610584576101008083540402835291602001916105af565b820191906000526020600020905b81548152906001019060200180831161059257829003601f168201915b50505050508152602001600182018054600181600116156101000203166002900480601f0160208091040260200160405190810160405280929190818152602001828054600181600116156101000203166002900480156106515780601f1061062657610100808354040283529160200191610651565b820191906000526020600020905b81548152906001019060200180831161063457829003601f168201915b50505050508152602001600282018054600181600116156101000203166002900480601f0160208091040260200160405190810160405280929190818152602001828054600181600116156101000203166002900480156106f35780601f106106c8576101008083540402835291602001916106f3565b820191906000526020600020905b8154815290600101906020018083116106d657829003601f168201915b50505050508152602001600382018054600181600116156101000203166002900480601f0160208091040260200160405190810160405280929190818152602001828054600181600116156101000203166002900480156107955780601f1061076a57610100808354040283529160200191610795565b820191906000526020600020905b81548152906001019060200180831161077857829003601f168201915b50505050508152602001600482018054600181600116156101000203166002900480601f0160208091040260200160405190810160405280929190818152602001828054600181600116156101000203166002900480156108375780601f1061080c57610100808354040283529160200191610837565b820191906000526020600020905b81548152906001019060200180831161081a57829003601f168201915b505050505081526020016005820160009054906101000a900460ff1660ff1660ff168152602001600682018054600181600116156101000203166002900480601f0160208091040260200160405190810160405280929190818152602001828054600181600116156101000203166002900480156108f65780601f106108cb576101008083540402835291602001916108f6565b820191906000526020600020905b8154815290600101906020018083116108d957829003601f168201915b50505050508152602001600782018054600181600116156101000203166002900480601f0160208091040260200160405190810160405280929190818152602001828054600181600116156101000203166002900480156109985780601f1061096d57610100808354040283529160200191610998565b820191906000526020600020905b81548152906001019060200180831161097b57829003601f168201915b50505050508152602001600882018054600181600116156101000203166002900480601f016020809104026020016040519081016040528092919081815260200182805460018160011615610100020316600290048015610a3a5780601f10610a0f57610100808354040283529160200191610a3a565b820191906000526020600020905b815481529060010190602001808311610a1d57829003601f168201915b50505050508152602001600982018054600181600116156101000203166002900480601f016020809104026020016040519081016040528092919081815260200182805460018160011615610100020316600290048015610adc5780601f10610ab157610100808354040283529160200191610adc565b820191906000526020600020905b815481529060010190602001808311610abf57829003601f168201915b50505050508152602001600a82018054600181600116156101000203166002900480601f016020809104026020016040519081016040528092919081815260200182805460018160011615610100020316600290048015610b7e5780601f10610b5357610100808354040283529160200191610b7e565b820191906000526020600020905b815481529060010190602001808311610b6157829003601f168201915b50505050508152602001600b8201548152602001600c82018054600181600116156101000203166002900480601f016020809104026020016040519081016040528092919081815260200182805460018160011615610100020316600290048015610c2a5780601f10610bff57610100808354040283529160200191610c2a565b820191906000526020600020905b815481529060010190602001808311610c0d57829003601f168201915b50505050508152602001600d820160009054906101000a900473ffffffffffffffffffffffffffffffffffffffff1673ffffffffffffffffffffffffffffffffffffffff1673ffffffffffffffffffffffffffffffffffffffff168152602001600e8201548152602001600f82018054600181600116156101000203166002900480601f016020809104026020016040519081016040528092919081815260200182805460018160011615610100020316600290048015610d2c5780601f10610d0157610100808354040283529160200191610d2c565b820191906000526020600020905b815481529060010190602001808311610d0f57829003601f168201915b505050505081526020016010820160009054906101000a900473ffffffffffffffffffffffffffffffffffffffff1673ffffffffffffffffffffffffffffffffffffffff1673ffffffffffffffffffffffffffffffffffffffff168152602001601182018054600181600116156101000203166002900480601f016020809104026020016040519081016040528092919081815260200182805460018160011615610100020316600290048015610e245780601f10610df957610100808354040283529160200191610e24565b820191906000526020600020905b815481529060010190602001808311610e0757829003601f168201915b50505050508152602001601282018054600181600116156101000203166002900480601f016020809104026020016040519081016040528092919081815260200182805460018160011615610100020316600290048015610ec65780601f10610e9b57610100808354040283529160200191610ec6565b820191906000526020600020905b815481529060010190602001808311610ea957829003601f168201915b5050505050815250509050806101600151816101800151826101a00151836101c00151846101e001518561020001519650965096509650965096505091939550919395565b610f1361651f565b6005600084604051602001610f289190617bde565b60405160208183030381529060405280519060200120815260200190815260200160002060405180610260016040529081600082018054600181600116156101000203166002900480601f016020809104026020016040519081016040528092919081815260200182805460018160011615610100020316600290048015610ff15780601f10610fc657610100808354040283529160200191610ff1565b820191906000526020600020905b815481529060010190","602001808311610fd457829003601f168201915b50505050508152602001600182018054600181600116156101000203166002900480601f0160208091040260200160405190810160405280929190818152602001828054600181600116156101000203166002900480156110935780601f1061106857610100808354040283529160200191611093565b820191906000526020600020905b81548152906001019060200180831161107657829003601f168201915b50505050508152602001600282018054600181600116156101000203166002900480601f0160208091040260200160405190810160405280929190818152602001828054600181600116156101000203166002900480156111355780601f1061110a57610100808354040283529160200191611135565b820191906000526020600020905b81548152906001019060200180831161111857829003601f168201915b50505050508152602001600382018054600181600116156101000203166002900480601f0160208091040260200160405190810160405280929190818152602001828054600181600116156101000203166002900480156111d75780601f106111ac576101008083540402835291602001916111d7565b820191906000526020600020905b8154815290600101906020018083116111ba57829003601f168201915b50505050508152602001600482018054600181600116156101000203166002900480601f0160208091040260200160405190810160405280929190818152602001828054600181600116156101000203166002900480156112795780601f1061124e57610100808354040283529160200191611279565b820191906000526020600020905b81548152906001019060200180831161125c57829003601f168201915b505050505081526020016005820160009054906101000a900460ff1660ff1660ff168152602001600682018054600181600116156101000203166002900480601f0160208091040260200160405190810160405280929190818152602001828054600181600116156101000203166002900480156113385780601f1061130d57610100808354040283529160200191611338565b820191906000526020600020905b81548152906001019060200180831161131b57829003601f168201915b50505050508152602001600782018054600181600116156101000203166002900480601f0160208091040260200160405190810160405280929190818152602001828054600181600116156101000203166002900480156113da5780601f106113af576101008083540402835291602001916113da565b820191906000526020600020905b8154815290600101906020018083116113bd57829003601f168201915b50505050508152602001600882018054600181600116156101000203166002900480601f01602080910402602001604051908101604052809291908181526020018280546001816001161561010002031660029004801561147c5780601f106114515761010080835404028352916020019161147c565b820191906000526020600020905b81548152906001019060200180831161145f57829003601f168201915b50505050508152602001600982018054600181600116156101000203166002900480601f01602080910402602001604051908101604052809291908181526020018280546001816001161561010002031660029004801561151e5780601f106114f35761010080835404028352916020019161151e565b820191906000526020600020905b81548152906001019060200180831161150157829003601f168201915b50505050508152602001600a82018054600181600116156101000203166002900480601f0160208091040260200160405190810160405280929190818152602001828054600181600116156101000203166002900480156115c05780601f10611595576101008083540402835291602001916115c0565b820191906000526020600020905b8154815290600101906020018083116115a357829003601f168201915b50505050508152602001600b8201548152602001600c82018054600181600116156101000203166002900480601f01602080910402602001604051908101604052809291908181526020018280546001816001161561010002031660029004801561166c5780601f106116415761010080835404028352916020019161166c565b820191906000526020600020905b81548152906001019060200180831161164f57829003601f168201915b50505050508152602001600d820160009054906101000a900473ffffffffffffffffffffffffffffffffffffffff1673ffffffffffffffffffffffffffffffffffffffff1673ffffffffffffffffffffffffffffffffffffffff168152602001600e8201548152602001600f82018054600181600116156101000203166002900480601f01602080910402602001604051908101604052809291908181526020018280546001816001161561010002031660029004801561176e5780601f106117435761010080835404028352916020019161176e565b820191906000526020600020905b81548152906001019060200180831161175157829003601f168201915b505050505081526020016010820160009054906101000a900473ffffffffffffffffffffffffffffffffffffffff1673ffffffffffffffffffffffffffffffffffffffff1673ffffffffffffffffffffffffffffffffffffffff168152602001601182018054600181600116156101000203166002900480601f0160208091040260200160405190810160405280929190818152602001828054600181600116156101000203166002900480156118665780601f1061183b57610100808354040283529160200191611866565b820191906000526020600020905b81548152906001019060200180831161184957829003601f168201915b50505050508152602001601282018054600181600116156101000203166002900480601f0160208091040260200160405190810160405280929190818152602001828054600181600116156101000203166002900480156119085780601f106118dd57610100808354040283529160200191611908565b820191906000526020600020905b8154815290600101906020018083116118eb57829003601f168201915b505050505081525050905060405160200161192290617c8a565b6040516020818303038152906040528051906020012081610240015160405160200161194e9190617bde565b60405160208183030381529060405280519060200120146119a4576040517fc703cb1200000000000000000000000000000000000000000000000000000000815260040161199b90617ef7565b60405180910390fd5b6040516020016119b390617c75565b604051602081830303815290604052805190602001208161010001516040516020016119df9190617bde565b604051602081830303815290604052805190602001201480611a4f5750604051602001611a0b90617c60565b60405160208183030381529060405280519060200120816101000151604051602001611a379190617bde565b60405160208183030381529060405280519060200120145b611a8e576040517fc703cb12000000000000000000000000000000000000000000000000000000008152600401611a8590617e14565b60405180910390fd5b6060611a99336148f6565b90508160600151604051602001611ab09190617bde565b6040516020818303038152906040528051906020012081604051602001611ad79190617bde565b6040516020818303038152906040528051906020012014611b2d576040517fc703cb12000000000000000000000000000000000000000000000000000000008152600401611b2490617ed7565b60405180910390fd5b604051602001611b3c90617c36565b60405160208183030381529060405280519060200120826101200151604051602001611b689190617bde565b6040516020818303038152906040528051906020012014611bbe576040517fc703cb12000000000000000000000000000000000000000000000000000000008152600401611bb590617f9a565b60405180910390fd5b60008260a0015160ff161415611be257611bdd8260c001513085614ba1565b611c26565b60018260a0015160ff161415611c0557611c008260c0015184614cd3565b611c25565b60028260a0015160ff161415611c2457611c238260c0015184614d3b565b5b5b5b6040518060400160405280600181526020017f3200000000000000000000000000000000000000000000000000000000000000815250826101200181905250816005600086604051602001611c7b9190617bde565b6040516020818303038152906040528051906020012081526020019081526020016000206000820151816000019080519060200190611cbb92919061649f565b506020820151816001019080519060200190611cd892919061649f565b506040820151816002019080519060200190611cf592919061649f565b506060820151816003019080519060200190611d1292919061649f565b506080820151816004019080519060200190611d2f92919061649f565b5060a08201518160050160006101000a81548160ff021916908360ff16021790555060c0820151816006019080519060200190611d6d9291906165e0565b5060e0820151816007019080519060200190611d8a92919061649f565b50610100820151816008019080519060200190611da892919061649f565b50610120820151816009019080519060200190611dc692919061649f565b5061014082015181600a019080519060200190611de492919061649f565b5061016082015181600b015561018082015181600c019080519060200190611e0d92919061649f565b506101a082015181600d0160006101000a81548173ffffffffffffffffffffffffffffffffffffffff021916908373ffffffffffffffffffffffffffffffffffffffff1602179055506101c082015181600e01556101e082015181600f019080519060200190611e7e92919061649f565b506102008201518160100160006101000a81548173ffffffffffffffffffffffffffffffffffffffff021916908373ffffffffffffffffffffffffffffffffffffffff160217905550610220820151816011019080519060200190611ee492919061649f565b50610240820151816012019080519060200190611f0292919061649f565b509050507f42c3733bb02bf3a064c6aa78a59e556dd3b32a033104db6c434b1c6114e63c5183604051611f35919061805a565b60405180910390a150505050565b611f4b6148a9565b5050565b60608060608060006060806060806060806060611f6a61651f565b600560008f604051602001611f7f9190617bde565b60405160208183030381529060405280519060200120815260200190815260200160002060405180610260016040529081600082018054600181600116156101000203166002900480601f01602080910402602001604051908101604052","80929190818152602001828054600181600116156101000203166002900480156120485780601f1061201d57610100808354040283529160200191612048565b820191906000526020600020905b81548152906001019060200180831161202b57829003601f168201915b50505050508152602001600182018054600181600116156101000203166002900480601f0160208091040260200160405190810160405280929190818152602001828054600181600116156101000203166002900480156120ea5780601f106120bf576101008083540402835291602001916120ea565b820191906000526020600020905b8154815290600101906020018083116120cd57829003601f168201915b50505050508152602001600282018054600181600116156101000203166002900480601f01602080910402602001604051908101604052809291908181526020018280546001816001161561010002031660029004801561218c5780601f106121615761010080835404028352916020019161218c565b820191906000526020600020905b81548152906001019060200180831161216f57829003601f168201915b50505050508152602001600382018054600181600116156101000203166002900480601f01602080910402602001604051908101604052809291908181526020018280546001816001161561010002031660029004801561222e5780601f106122035761010080835404028352916020019161222e565b820191906000526020600020905b81548152906001019060200180831161221157829003601f168201915b50505050508152602001600482018054600181600116156101000203166002900480601f0160208091040260200160405190810160405280929190818152602001828054600181600116156101000203166002900480156122d05780601f106122a5576101008083540402835291602001916122d0565b820191906000526020600020905b8154815290600101906020018083116122b357829003601f168201915b505050505081526020016005820160009054906101000a900460ff1660ff1660ff168152602001600682018054600181600116156101000203166002900480601f01602080910402602001604051908101604052809291908181526020018280546001816001161561010002031660029004801561238f5780601f106123645761010080835404028352916020019161238f565b820191906000526020600020905b81548152906001019060200180831161237257829003601f168201915b50505050508152602001600782018054600181600116156101000203166002900480601f0160208091040260200160405190810160405280929190818152602001828054600181600116156101000203166002900480156124315780601f1061240657610100808354040283529160200191612431565b820191906000526020600020905b81548152906001019060200180831161241457829003601f168201915b50505050508152602001600882018054600181600116156101000203166002900480601f0160208091040260200160405190810160405280929190818152602001828054600181600116156101000203166002900480156124d35780601f106124a8576101008083540402835291602001916124d3565b820191906000526020600020905b8154815290600101906020018083116124b657829003601f168201915b50505050508152602001600982018054600181600116156101000203166002900480601f0160208091040260200160405190810160405280929190818152602001828054600181600116156101000203166002900480156125755780601f1061254a57610100808354040283529160200191612575565b820191906000526020600020905b81548152906001019060200180831161255857829003601f168201915b50505050508152602001600a82018054600181600116156101000203166002900480601f0160208091040260200160405190810160405280929190818152602001828054600181600116156101000203166002900480156126175780601f106125ec57610100808354040283529160200191612617565b820191906000526020600020905b8154815290600101906020018083116125fa57829003601f168201915b50505050508152602001600b8201548152602001600c82018054600181600116156101000203166002900480601f0160208091040260200160405190810160405280929190818152602001828054600181600116156101000203166002900480156126c35780601f10612698576101008083540402835291602001916126c3565b820191906000526020600020905b8154815290600101906020018083116126a657829003601f168201915b50505050508152602001600d820160009054906101000a900473ffffffffffffffffffffffffffffffffffffffff1673ffffffffffffffffffffffffffffffffffffffff1673ffffffffffffffffffffffffffffffffffffffff168152602001600e8201548152602001600f82018054600181600116156101000203166002900480601f0160208091040260200160405190810160405280929190818152602001828054600181600116156101000203166002900480156127c55780601f1061279a576101008083540402835291602001916127c5565b820191906000526020600020905b8154815290600101906020018083116127a857829003601f168201915b505050505081526020016010820160009054906101000a900473ffffffffffffffffffffffffffffffffffffffff1673ffffffffffffffffffffffffffffffffffffffff1673ffffffffffffffffffffffffffffffffffffffff168152602001601182018054600181600116156101000203166002900480601f0160208091040260200160405190810160405280929190818152602001828054600181600116156101000203166002900480156128bd5780601f10612892576101008083540402835291602001916128bd565b820191906000526020600020905b8154815290600101906020018083116128a057829003601f168201915b50505050508152602001601282018054600181600116156101000203166002900480601f01602080910402602001604051908101604052809291908181526020018280546001816001161561010002031660029004801561295f5780601f106129345761010080835404028352916020019161295f565b820191906000526020600020905b81548152906001019060200180831161294257829003601f168201915b505050505081525050905080602001518160400151826060015183608001518460a0015160ff168560c001518661010001518761012001518861024001518960e001518a61014001518b61022001519c509c509c509c509c509c509c509c509c509c509c509c505091939597999b5091939597999b565b6129de614dce565b612a1d576040517fc703cb12000000000000000000000000000000000000000000000000000000008152600401612a1490617df4565b60405180910390fd5b604051602001612a2c90617c4b565b6040516020818303038152906040528051906020012083604051602001612a539190617bde565b604051602081830303815290604052805190602001201480612abe5750604051602001612a7f90617c60565b6040516020818303038152906040528051906020012083604051602001612aa69190617bde565b60405160208183030381529060405280519060200120145b80612b125750604051602001612ad390617c75565b6040516020818303038152906040528051906020012083604051602001612afa9190617bde565b60405160208183030381529060405280519060200120145b612b51576040517fc703cb12000000000000000000000000000000000000000000000000000000008152600401612b48906180cb565b60405180910390fd5b81604051602001612b629190617bde565b604051602081830303815290604052805190602001206004604051602001612b8a9190617bf5565b6040516020818303038152906040528051906020012014612be0576040517fc703cb12000000000000000000000000000000000000000000000000000000008152600401612bd790617e54565b60405180910390fd5b612be861651f565b6005600086604051602001612bfd9190617bde565b60405160208183030381529060405280519060200120815260200190815260200160002060405180610260016040529081600082018054600181600116156101000203166002900480601f016020809104026020016040519081016040528092919081815260200182805460018160011615610100020316600290048015612cc65780601f10612c9b57610100808354040283529160200191612cc6565b820191906000526020600020905b815481529060010190602001808311612ca957829003601f168201915b50505050508152602001600182018054600181600116156101000203166002900480601f016020809104026020016040519081016040528092919081815260200182805460018160011615610100020316600290048015612d685780601f10612d3d57610100808354040283529160200191612d68565b820191906000526020600020905b815481529060010190602001808311612d4b57829003601f168201915b50505050508152602001600282018054600181600116156101000203166002900480601f016020809104026020016040519081016040528092919081815260200182805460018160011615610100020316600290048015612e0a5780601f10612ddf57610100808354040283529160200191612e0a565b820191906000526020600020905b815481529060010190602001808311612ded57829003601f168201915b50505050508152602001600382018054600181600116156101000203166002900480601f016020809104026020016040519081016040528092919081815260200182805460018160011615610100020316600290048015612eac5780601f10612e8157610100808354040283529160200191612eac565b820191906000526020600020905b815481529060010190602001808311612e8f57829003601f168201915b50505050508152602001600482018054600181600116156101000203166002900480601f016020809104026020016040519081016040528092919081815260200182805460018160011615610100020316600290048015612f4e5780601f10612f2357610100808354040283529160200191612f4e565b820191906000526020600020905b815481529060010190602001808311612f3157829003601f168201915b505050505081526020016005820160009054906101000a900460ff1660ff1660ff168152602001600682018054600181600116156101000203166002900480601f01602080910402602001604051908101604052809291908181526020018280546001816001161561010002031660029004801561300d5780601f10612fe257610100808354040283529160200191","61300d565b820191906000526020600020905b815481529060010190602001808311612ff057829003601f168201915b50505050508152602001600782018054600181600116156101000203166002900480601f0160208091040260200160405190810160405280929190818152602001828054600181600116156101000203166002900480156130af5780601f10613084576101008083540402835291602001916130af565b820191906000526020600020905b81548152906001019060200180831161309257829003601f168201915b50505050508152602001600882018054600181600116156101000203166002900480601f0160208091040260200160405190810160405280929190818152602001828054600181600116156101000203166002900480156131515780601f1061312657610100808354040283529160200191613151565b820191906000526020600020905b81548152906001019060200180831161313457829003601f168201915b50505050508152602001600982018054600181600116156101000203166002900480601f0160208091040260200160405190810160405280929190818152602001828054600181600116156101000203166002900480156131f35780601f106131c8576101008083540402835291602001916131f3565b820191906000526020600020905b8154815290600101906020018083116131d657829003601f168201915b50505050508152602001600a82018054600181600116156101000203166002900480601f0160208091040260200160405190810160405280929190818152602001828054600181600116156101000203166002900480156132955780601f1061326a57610100808354040283529160200191613295565b820191906000526020600020905b81548152906001019060200180831161327857829003601f168201915b50505050508152602001600b8201548152602001600c82018054600181600116156101000203166002900480601f0160208091040260200160405190810160405280929190818152602001828054600181600116156101000203166002900480156133415780601f1061331657610100808354040283529160200191613341565b820191906000526020600020905b81548152906001019060200180831161332457829003601f168201915b50505050508152602001600d820160009054906101000a900473ffffffffffffffffffffffffffffffffffffffff1673ffffffffffffffffffffffffffffffffffffffff1673ffffffffffffffffffffffffffffffffffffffff168152602001600e8201548152602001600f82018054600181600116156101000203166002900480601f0160208091040260200160405190810160405280929190818152602001828054600181600116156101000203166002900480156134435780601f1061341857610100808354040283529160200191613443565b820191906000526020600020905b81548152906001019060200180831161342657829003601f168201915b505050505081526020016010820160009054906101000a900473ffffffffffffffffffffffffffffffffffffffff1673ffffffffffffffffffffffffffffffffffffffff1673ffffffffffffffffffffffffffffffffffffffff168152602001601182018054600181600116156101000203166002900480601f01602080910402602001604051908101604052809291908181526020018280546001816001161561010002031660029004801561353b5780601f106135105761010080835404028352916020019161353b565b820191906000526020600020905b81548152906001019060200180831161351e57829003601f168201915b50505050508152602001601282018054600181600116156101000203166002900480601f0160208091040260200160405190810160405280929190818152602001828054600181600116156101000203166002900480156135dd5780601f106135b2576101008083540402835291602001916135dd565b820191906000526020600020905b8154815290600101906020018083116135c057829003601f168201915b50505050508152505090506040516020016135f790617c21565b604051602081830303815290604052805190602001208161010001516040516020016136239190617bde565b6040516020818303038152906040528051906020012014613679576040517fc703cb12000000000000000000000000000000000000000000000000000000008152600401613670906181f1565b60405180910390fd5b6060816102400151905060405160200161369290617c8a565b60405160208183030381529060405280519060200120816040516020016136b99190617bde565b6040516020818303038152906040528051906020012014156137c45760008260a0015160ff1614156137145760008260c001518060200190518101906136ff9190616e53565b905061370c838783614e6e565b9250506137c3565b60018260a0015160ff1614156137575760008260c0015180602001905181019061373e9190616ed0565b50505091505061374f838783614f21565b9250506137c2565b60028260a0015160ff1614156137c157600060608360c001518060200190518101906137839190616cf9565b9250505060008151146137b1576000818060200190518101906137a69190616ed0565b505050915050809250505b6137bc84888461504f565b935050505b5b5b5b8482610100018190525060006060848060200190518101906137e69190616e7c565b9150915081846101c001818152505080846101e001819052503384610200019073ffffffffffffffffffffffffffffffffffffffff16908173ffffffffffffffffffffffffffffffffffffffff168152505083600560008a60405160200161384e9190617bde565b604051602081830303815290604052805190602001208152602001908152602001600020600082015181600001908051906020019061388e92919061649f565b5060208201518160010190805190602001906138ab92919061649f565b5060408201518160020190805190602001906138c892919061649f565b5060608201518160030190805190602001906138e592919061649f565b50608082015181600401908051906020019061390292919061649f565b5060a08201518160050160006101000a81548160ff021916908360ff16021790555060c08201518160060190805190602001906139409291906165e0565b5060e082015181600701908051906020019061395d92919061649f565b5061010082015181600801908051906020019061397b92919061649f565b5061012082015181600901908051906020019061399992919061649f565b5061014082015181600a0190805190602001906139b792919061649f565b5061016082015181600b015561018082015181600c0190805190602001906139e092919061649f565b506101a082015181600d0160006101000a81548173ffffffffffffffffffffffffffffffffffffffff021916908373ffffffffffffffffffffffffffffffffffffffff1602179055506101c082015181600e01556101e082015181600f019080519060200190613a5192919061649f565b506102008201518160100160006101000a81548173ffffffffffffffffffffffffffffffffffffffff021916908373ffffffffffffffffffffffffffffffffffffffff160217905550610220820151816011019080519060200190613ab792919061649f565b50610240820151816012019080519060200190613ad592919061649f565b509050507fc633ab59a20955dfd66be512978426bc792ea2f298a8d8f9a1934979dd7795b384600001518560a00151604051613b12929190617f57565b60405180910390a15050505050505050565b613b2c614dce565b613b6b576040517fc703cb12000000000000000000000000000000000000000000000000000000008152600401613b6290617df4565b60405180910390fd5b600073ffffffffffffffffffffffffffffffffffffffff168a73ffffffffffffffffffffffffffffffffffffffff161415613bdb576040517fc703cb12000000000000000000000000000000000000000000000000000000008152600401613bd290617eb7565b60405180910390fd5b81604051602001613bec9190617bde565b604051602081830303815290604052805190602001206004604051602001613c149190617bf5565b6040516020818303038152906040528051906020012014613c6a576040517fc703cb12000000000000000000000000000000000000000000000000000000008152600401613c6190617e54565b60405180910390fd5b60008760ff161480613c7f575060018760ff16145b80613c8d575060028760ff16145b613ccc576040517fc703cb12000000000000000000000000000000000000000000000000000000008152600401613cc390618167565b60405180910390fd5b6060613cd78b6148f6565b9050613ce161651f565b613d268d838d8d8d8c6040518060400160405280600481526020017f44455354000000000000000000000000000000000000000000000000000000008152508f61517d565b905085816101400181905250848160e001819052508381610220018190525060008960ff161415613d6057613d5b8c886152cc565b613d94565b60018960ff161415613d7b57613d768c886152f3565b613d93565b60028960ff161415613d9257613d918c8861539d565b5b5b5b6000606084806020019051810190613dac9190616e7c565b9150915081836101600181815250508083610180018190525033836101a0019073ffffffffffffffffffffffffffffffffffffffff16908173ffffffffffffffffffffffffffffffffffffffff168152505082600560008c604051602001613e149190617bde565b6040516020818303038152906040528051906020012081526020019081526020016000206000820151816000019080519060200190613e5492919061649f565b506020820151816001019080519060200190613e7192919061649f565b506040820151816002019080519060200190613e8e92919061649f565b506060820151816003019080519060200190613eab92919061649f565b506080820151816004019080519060200190613ec892919061649f565b5060a08201518160050160006101000a81548160ff021916908360ff16021790555060c0820151816006019080519060200190613f069291906165e0565b5060e0820151816007019080519060200190613f2392919061649f565b50610100820151816008019080519060200190613f4192919061649f565b50610120820151816009019080519060200190613f5f92919061649f565b5061014082015181600a019080519060200190613f7d92919061649f565b5061016082015181600b015561018082015181600c019080519060200190613fa692919061649f565b506101a082015181600d0160006101000a81548173ffffffffffffffffffffffffffffffffffffffff021916908373ffffffffffffffff","ffffffffffffffffffffffff1602179055506101c082015181600e01556101e082015181600f01908051906020019061401792919061649f565b506102008201518160100160006101000a81548173ffffffffffffffffffffffffffffffffffffffff021916908373ffffffffffffffffffffffffffffffffffffffff16021790555061022082015181601101908051906020019061407d92919061649f565b5061024082015181601201908051906020019061409b92919061649f565b509050507f29c16836af48d7766f4e1f86707312489679f90bfc34db6fd745433ba5aec9bb8a8c6040516140d0929190618088565b60405180910390a1505050505050505050505050505050565b600160009054906101000a900473ffffffffffffffffffffffffffffffffffffffff1673ffffffffffffffffffffffffffffffffffffffff163373ffffffffffffffffffffffffffffffffffffffff1614614179576040517fc703cb1200000000000000000000000000000000000000000000000000000000815260040161417090617fba565b60405180910390fd5b6141816148a9565b50565b6000600660006009548460405160200161419f929190617c9f565b604051602081830303815290604052805190602001208152602001908152602001600020549050919050565b600160009054906101000a900473ffffffffffffffffffffffffffffffffffffffff1673ffffffffffffffffffffffffffffffffffffffff163373ffffffffffffffffffffffffffffffffffffffff161461425b576040517fc703cb1200000000000000000000000000000000000000000000000000000000815260040161425290617fba565b60405180910390fd5b6142636148a9565b50565b60008073ffffffffffffffffffffffffffffffffffffffff168373ffffffffffffffffffffffffffffffffffffffff16141580156142d15750600073ffffffffffffffffffffffffffffffffffffffff168273ffffffffffffffffffffffffffffffffffffffff1614155b614310576040517fc703cb1200000000000000000000000000000000000000000000000000000000815260040161430790617eb7565b60405180910390fd5b6000600760008585604051602001614329929190617b58565b6040516020818303038152906040528051906020012081526020019081526020016000205490508091505092915050565b8060405160200161436b9190617bde565b6040516020818303038152906040528051906020012060046040516020016143939190617bf5565b60405160208183030381529060405280519060200120146143e9576040517fc703cb120000000000000000000000000000000000000000000000000000000081526004016143e090617e54565b60405180910390fd5b60008560ff1614806143fe575060018560ff16145b8061440c575060028560ff16145b61444b576040517fc703cb1200000000000000000000000000000000000000000000000000000000815260040161444290618167565b60405180910390fd5b60008560ff16141561446757614462898886615518565b614490565b60018560ff1614156144835761447e898886615641565b61448f565b61448e8988866157a2565b5b5b606061449b8a6148f6565b90506144a561651f565b6144f9828b8b8b8b8b6040518060400160405280600381526020017f53524300000000000000000000000000000000000000000000000000000000008152506040518060200160405280600081525061517d565b905084816101400181905250838160e0018190525082816102200181905250806005600083600001516040516020016145329190617bde565b604051602081830303815290604052805190602001208152602001908152602001600020600082015181600001908051906020019061457292919061649f565b50602082015181600101908051906020019061458f92919061649f565b5060408201518160020190805190602001906145ac92919061649f565b5060608201518160030190805190602001906145c992919061649f565b5060808201518160040190805190602001906145e692919061649f565b5060a08201518160050160006101000a81548160ff021916908360ff16021790555060c08201518160060190805190602001906146249291906165e0565b5060e082015181600701908051906020019061464192919061649f565b5061010082015181600801908051906020019061465f92919061649f565b5061012082015181600901908051906020019061467d92919061649f565b5061014082015181600a01908051906020019061469b92919061649f565b5061016082015181600b015561018082015181600c0190805190602001906146c492919061649f565b506101a082015181600d0160006101000a81548173ffffffffffffffffffffffffffffffffffffffff021916908373ffffffffffffffffffffffffffffffffffffffff1602179055506101c082015181600e01556101e082015181600f01908051906020019061473592919061649f565b506102008201518160100160006101000a81548173ffffffffffffffffffffffffffffffffffffffff021916908373ffffffffffffffffffffffffffffffffffffffff16021790555061022082015181601101908051906020019061479b92919061649f565b506102408201518160120190805190602001906147b992919061649f565b509050507fe0fa8d95c65e8febcaebac5aa006bee0ea499a7bece703317cef9842b226eebf8160000151886040516147f2929190617e74565b60405180910390a15050505050505050505050565b606060048054600181600116156101000203166002900480601f01602080910402602001604051908101604052809291908181526020018280546001816001161561010002031660029004801561489f5780601f106148745761010080835404028352916020019161489f565b820191906000526020600020905b81548152906001019060200180831161488257829003601f168201915b5050505050905090565b60008060009054906101000a900473ffffffffffffffffffffffffffffffffffffffff16905060405136600082376000803683855af43d806000843e81600081146148f2578184f35b8184fd5b6060808260405160200161490a9190617b06565b604051602081830303815290604052905060606040518060400160405280601081526020017f303132333435363738396162636465660000000000000000000000000000000081525090506060600283510260020167ffffffffffffffff8111801561497557600080fd5b506040519080825280601f01601f1916602001820160405280156149a85781602001600182028036833780820191505090505b5090507f3000000000000000000000000000000000000000000000000000000000000000816000815181106149d957fe5b60200101907effffffffffffffffffffffffffffffffffffffffffffffffffffffffffffff1916908160001a9053507f780000000000000000000000000000000000000000000000000000000000000081600181518110614a3657fe5b60200101907effffffffffffffffffffffffffffffffffffffffffffffffffffffffffffff1916908160001a90535060008090505b8351811015614b9557826004858381518110614a8357fe5b602001015160f81c60f81b7effffffffffffffffffffffffffffffffffffffffffffffffffffffffffffff1916901c60f81c60ff1681518110614ac257fe5b602001015160f81c60f81b826002830260020181518110614adf57fe5b60200101907effffffffffffffffffffffffffffffffffffffffffffffffffffffffffffff1916908160001a90535082600f60f81b858381518110614b2057fe5b602001015160f81c60f81b1660f81c60ff1681518110614b3c57fe5b602001015160f81c60f81b826002830260030181518110614b5957fe5b60200101907effffffffffffffffffffffffffffffffffffffffffffffffffffffffffffff1916908160001a9053508080600101915050614a6b565b50809350505050919050565b600083806020019051810190614bb79190616e53565b905060006006600060095486604051602001614bd4929190617c9f565b60405160208183030381529060405280519060200120815260200190815260200160002054905060006006600060095486604051602001614c16929190617c9f565b6040516020818303038152906040528051906020012081526020019081526020016000205490508281019050806006600060095487604051602001614c5c929190617c9f565b604051602081830303815290604052805190602001208152602001908152602001600020819055508282039150816006600060095488604051602001614ca3929190617c9f565b60405160208183030381529060405280519060200120815260200190815260200160002081905550505050505050565b600082806020019051810190614ce99190616ed0565b5050509150508173ffffffffffffffffffffffffffffffffffffffff166108fc829081150290604051600060405180830381858888f19350505050158015614d35573d6000803e3d6000fd5b50505050565b6000606083806020019051810190614d539190616cf9565b925050506000815114614d8157600081806020019051810190614d769190616ed0565b505050915050809250505b8273ffffffffffffffffffffffffffffffffffffffff166108fc839081150290604051600060405180830381858888f19350505050158015614dc7573d6000803e3d6000fd5b5050505050565b600080600090505b600380549050811015614e65573373ffffffffffffffffffffffffffffffffffffffff1660038281548110614e0757fe5b9060005260206000200160009054906101000a900473ffffffffffffffffffffffffffffffffffffffff1673ffffffffffffffffffffffffffffffffffffffff161415614e58576001915050614e6b565b8080600101915050614dd6565b50600090505b90565b614e7661651f565b604051602001614e8590617c4b565b6040516020818303038152906040528051906020012083604051602001614eac9190617bde565b604051602081830303815290604052805190602001201415614ed757614ed23083615928565b614f17565b6040518060400160405280600481526020017f544f444f000000000000000000000000000000000000000000000000000000008152508461012001819052505b8390509392505050565b614f2961651f565b604051602001614f3890617c4b565b6040516020818303038152906040528051906020012083604051602001614f5f9190617bde565b6040516020818303038152906040528051906020012014156150055760006003600081548110614f8b57fe5b9060005260206000200160009054906101000a900473ffffffffffffffffffffffffffffffffffffffff1690508073ffffffffffffffffffffffffffffffffffffffff166108fc8490811502906040516000","60405180830381858888f19350505050158015614ffe573d6000803e3d6000fd5b5050615045565b6040518060400160405280600481526020017f544f444f000000000000000000000000000000000000000000000000000000008152508461012001819052505b8390509392505050565b61505761651f565b60405160200161506690617c4b565b604051602081830303815290604052805190602001208360405160200161508d9190617bde565b60405160208183030381529060405280519060200120141561513357600060036000815481106150b957fe5b9060005260206000200160009054906101000a900473ffffffffffffffffffffffffffffffffffffffff1690508073ffffffffffffffffffffffffffffffffffffffff166108fc849081150290604051600060405180830381858888f1935050505015801561512c573d6000803e3d6000fd5b5050615173565b6040518060400160405280600481526020017f544f444f000000000000000000000000000000000000000000000000000000008152508461012001819052505b8390509392505050565b61518561651f565b60405160200161519490617c0c565b60405160208183030381529060405280519060200120826040516020016151bb9190617bde565b6040516020818303038152906040528051906020012014156151e4576151e187876159ef565b91505b6151ec61651f565b828160000181905250878160200181905250868160400181905250898160600181905250888160800181905250858160a0019060ff16908160ff1681525050848160c001819052506040518060400160405280600481526020017f494e4954000000000000000000000000000000000000000000000000000000008152508161010001819052506040518060400160405280600481526020017f4e4f4e4500000000000000000000000000000000000000000000000000000000815250816101200181905250838161024001819052508091505098975050505050505050565b6000818060200190518101906152e29190616e53565b90506152ee8382615ae9565b505050565b6000818060200190518101906153099190616ed0565b509350505050348114615351576040517fc703cb1200000000000000000000000000000000000000000000000000000000815260040161534890617fda565b60405180910390fd5b8273ffffffffffffffffffffffffffffffffffffffff166108fc829081150290604051600060405180830381858888f19350505050158015615397573d6000803e3d6000fd5b50505050565b6060806060838060200190518101906153b69190616cf9565b9250925092506000818060200190518101906153d29190616ed0565b50935050505034811461541a576040517fc703cb1200000000000000000000000000000000000000000000000000000000815260040161541190617fda565b60405180910390fd5b60008673ffffffffffffffffffffffffffffffffffffffff1682866040516020016154459190617bde565b604051602081830303815290604052805190602001208660405160200161546d929190617b9f565b6040516020818303038152906040526040516154899190617bc7565b60006040518083038185875af1925050503d80600081146154c6576040519150601f19603f3d011682016040523d82523d6000602084013e6154cb565b606091505b505090508061550f576040517fc703cb120000000000000000000000000000000000000000000000000000000081526004016155069061801a565b60405180910390fd5b50505050505050565b3373ffffffffffffffffffffffffffffffffffffffff168373ffffffffffffffffffffffffffffffffffffffff1614615586576040517fc703cb1200000000000000000000000000000000000000000000000000000000815260040161557d90618187565b60405180910390fd5b816040516020016155979190617bde565b6040516020818303038152906040528051906020012060026040516020016155bf9190617bf5565b6040516020818303038152906040528051906020012014615615576040517fc703cb1200000000000000000000000000000000000000000000000000000000815260040161560c90617e34565b60405180910390fd5b60008180602001905181019061562b9190616e53565b905061563b600954333084615bb2565b50505050565b3373ffffffffffffffffffffffffffffffffffffffff168373ffffffffffffffffffffffffffffffffffffffff16146156af576040517fc703cb120000000000000000000000000000000000000000000000000000000081526004016156a690618187565b60405180910390fd5b816040516020016156c09190617bde565b6040516020818303038152906040528051906020012060026040516020016156e89190617bf5565b604051602081830303815290604052805190602001201461573e576040517fc703cb1200000000000000000000000000000000000000000000000000000000815260040161573590617e34565b60405180910390fd5b6000818060200190518101906157549190616ed0565b50505091505034811461579c576040517fc703cb1200000000000000000000000000000000000000000000000000000000815260040161579390617fda565b60405180910390fd5b50505050565b3373ffffffffffffffffffffffffffffffffffffffff168373ffffffffffffffffffffffffffffffffffffffff1614615810576040517fc703cb1200000000000000000000000000000000000000000000000000000000815260040161580790618187565b60405180910390fd5b816040516020016158219190617bde565b6040516020818303038152906040528051906020012060026040516020016158499190617bf5565b604051602081830303815290604052805190602001201461589f576040517fc703cb1200000000000000000000000000000000000000000000000000000000815260040161589690617e34565b60405180910390fd5b6060818060200190518101906158b59190616cf9565b925050506000815114615922576000828060200190518101906158d89190616ed0565b505050915050348114615920576040517fc703cb1200000000000000000000000000000000000000000000000000000000815260040161591790617fda565b60405180910390fd5b505b50505050565b60006006600060095485604051602001615943929190617c9f565b6040516020818303038152906040528051906020012081526020019081526020016000205490508181039050806006600060095486604051602001615989929190617c9f565b604051602081830303815290604052805190602001208152602001908152602001600020819055507f474e215a20d9a1c1334de192da24c6eca61da098475b2baeed3f6855367fab2830836040516159e292919061810b565b60405180910390a1505050565b6060600033600854604051602001615a08929190617b21565b6040516020818303038152906040528051906020012090506008600081548092919060010191905055506060615a3d82615ddf565b90506060615a4d82602080615fd0565b9050615ade615ad8615a9d615a97896040518060400160405280600181526020017f3a00000000000000000000000000000000000000000000000000000000000000815250616168565b88616168565b6040518060400160405280600181526020017f3a00000000000000000000000000000000000000000000000000000000000000815250616168565b82616168565b935050505092915050565b60006006600060095485604051602001615b04929190617c9f565b6040516020818303038152906040528051906020012081526020019081526020016000205490508181019050806006600060095486604051602001615b4a929190617c9f565b604051602081830303815290604052805190602001208152602001908152602001600020819055507f7646b09fad657b1d148d582f42ba613d094892ab15a1b8df953a6eca00ae1fb3308484604051615ba5939291906181a7565b60405180910390a1505050565b60008111615bf5576040517fc703cb12000000000000000000000000000000000000000000000000000000008152600401615bec90618147565b60405180910390fd5b6000600660008686604051602001615c0e929190617c9f565b604051602081830303815290604052805190602001208152602001908152602001600020549050818111615c77576040517fc703cb12000000000000000000000000000000000000000000000000000000008152600401615c6e90617f37565b60405180910390fd5b6000615c838585614266565b9050828111615cc7576040517fc703cb12000000000000000000000000000000000000000000000000000000008152600401615cbe90617ffa565b60405180910390fd5b6000600660008887604051602001615ce0929190617c9f565b604051602081830303815290604052805190602001208152602001908152602001600020549050838101905080600660008988604051602001615d24929190617c9f565b60405160208183030381529060405280519060200120815260200190815260200160002081905550838303925082600660008989604051602001615d69929190617c9f565b60405160208183030381529060405280519060200120815260200190815260200160002081905550838203915081600760008888604051602001615dae929190617b58565b6040516020818303038152906040528051906020012081526020019081526020016000208190555050505050505050565b60608082604051602001615df39190617b84565b604051602081830303815290604052905060606040518060400160405280601081526020017f303132333435363738396162636465660000000000000000000000000000000081525090506060600283510260020167ffffffffffffffff81118015615e5e57600080fd5b506040519080825280601f01601f191660200182016040528015615e915781602001600182028036833780820191505090505b50905060008090505b8351811015615fc457826004858381518110615eb257fe5b602001015160f81c60f81b7effffffffffffffffffffffffffffffffffffffffffffffffffffffffffffff1916901c60f81c60ff1681518110615ef157fe5b602001015160f81c60f81b826002830260000181518110615f0e57fe5b60200101907effffffffffffffffffffffffffffffffffffffffffffffffffffffffffffff1916908160001a90535082600f60f81b858381518110615f4f57fe5b602001015160f81c60f81b1660f81c60ff1681518110615f6b57fe5b602001015160f81c60f81b826002830260010181518110615f8857fe5b60200101907effffffffffffffffffffffffffffffffffffffffffffffffffffffffffffff1916908160001a9053508080600101915050615e9a565b50809350505050919050565b60606000821415615ff2576040","51806020016040528060008152509050616161565b6000809050600080905060008090506000809050606088905060008090505b8151841015616055578883141561602a57839550600190505b87890183141561603a5785840394505b61604482856161f6565b840193508280600101935050616011565b8789018314156160655785840394505b806160a5576040517fc703cb1200000000000000000000000000000000000000000000000000000000815260040161609c90617f17565b60405180910390fd5b60008514156160e9576040517fc703cb120000000000000000000000000000000000000000000000000000000081526004016160e0906180eb565b60405180910390fd5b60608567ffffffffffffffff8111801561610257600080fd5b506040519080825280601f01601f1916602001820160405280156161355781602001600182028036833780820191505090505b50905060008060208d019150602083019050616154818a84018a616456565b8299505050505050505050505b9392505050565b6060815183510167ffffffffffffffff8111801561618557600080fd5b506040519080825280601f01601f1916602001820160405280156161b85781602001600182028036833780820191505090505b50905060008060006020860192506020850191506020840190506161de81848851616456565b6161ed86518201838751616456565b50505092915050565b60008060f81b7effffffffffffffffffffffffffffffffffffffffffffffffffffffffffffff1916600784848151811061622c57fe5b602001015160f81c60f81b7effffffffffffffffffffffffffffffffffffffffffffffffffffffffffffff1916901c7effffffffffffffffffffffffffffffffffffffffffffffffffffffffffffff1916141561628c5760019050616450565b600660f81b7effffffffffffffffffffffffffffffffffffffffffffffffffffffffffffff191660058484815181106162c157fe5b602001015160f81c60f81b7effffffffffffffffffffffffffffffffffffffffffffffffffffffffffffff1916901c7effffffffffffffffffffffffffffffffffffffffffffffffffffffffffffff191614156163215760029050616450565b600e60f81b7effffffffffffffffffffffffffffffffffffffffffffffffffffffffffffff1916600484848151811061635657fe5b602001015160f81c60f81b7effffffffffffffffffffffffffffffffffffffffffffffffffffffffffffff1916901c7effffffffffffffffffffffffffffffffffffffffffffffffffffffffffffff191614156163b65760039050616450565b601e60f81b7effffffffffffffffffffffffffffffffffffffffffffffffffffffffffffff191660038484815181106163eb57fe5b602001015160f81c60f81b7effffffffffffffffffffffffffffffffffffffffffffffffffffffffffffff1916901c7effffffffffffffffffffffffffffffffffffffffffffffffffffffffffffff1916141561644b5760049050616450565b600190505b92915050565b5b6020811061647a5781518352602083019250602082019150602081039050616457565b60006001826020036101000a0390508019835116818551168181178652505050505050565b828054600181600116156101000203166002900490600052602060002090601f016020900481019282601f106164e057805160ff191683800117855561650e565b8280016001018555821561650e579182015b8281111561650d5782518255916020019190600101906164f2565b5b50905061651b9190616660565b5090565b6040518061026001604052806060815260200160608152602001606081526020016060815260200160608152602001600060ff16815260200160608152602001606081526020016060815260200160608152602001606081526020016000815260200160608152602001600073ffffffffffffffffffffffffffffffffffffffff1681526020016000815260200160608152602001600073ffffffffffffffffffffffffffffffffffffffff16815260200160608152602001606081525090565b828054600181600116156101000203166002900490600052602060002090601f016020900481019282601f1061662157805160ff191683800117855561664f565b8280016001018555821561664f579182015b8281111561664e578251825591602001919060010190616633565b5b50905061665c9190616660565b5090565b61668291905b8082111561667e576000816000905550600101616666565b5090565b90565b600081359050616694816184fe565b92915050565b6000813590506166a981618515565b92915050565b600082601f8301126166c057600080fd5b81356166d36166ce826182c8565b61829b565b915080825260208301602083018583830111156166ef57600080fd5b6166fa83828461844a565b50505092915050565b600082601f83011261671457600080fd5b8151616727616722826182c8565b61829b565b9150808252602083016020830185838301111561674357600080fd5b61674e838284618459565b50505092915050565b600082601f83011261676857600080fd5b813561677b616776826182f4565b61829b565b9150808252602083016020830185838301111561679757600080fd5b6167a283828461844a565b50505092915050565b600082601f8301126167bc57600080fd5b81516167cf6167ca826182f4565b61829b565b915080825260208301602083018583830111156167eb57600080fd5b6167f6838284618459565b50505092915050565b60008135905061680e8161852c565b92915050565b6000815190506168238161852c565b92915050565b60008135905061683881618543565b92915050565b60006020828403121561685057600080fd5b600061685e84828501616685565b91505092915050565b6000806040838503121561687a57600080fd5b600061688885828601616685565b925050602061689985828601616685565b9150509250929050565b6000806000606084860312156168b857600080fd5b60006168c686828701616685565b93505060206168d786828701616685565b92505060406168e8868287016167ff565b9150509250925092565b60008060008060008060008060006101208a8c03121561691157600080fd5b600061691f8c828d01616685565b99505060208a013567ffffffffffffffff81111561693c57600080fd5b6169488c828d01616757565b98505060408a013567ffffffffffffffff81111561696557600080fd5b6169718c828d01616757565b97505060608a013567ffffffffffffffff81111561698e57600080fd5b61699a8c828d01616757565b96505060806169ab8c828d01616829565b95505060a08a013567ffffffffffffffff8111156169c857600080fd5b6169d48c828d016166af565b94505060c08a013567ffffffffffffffff8111156169f157600080fd5b6169fd8c828d01616757565b93505060e08a013567ffffffffffffffff811115616a1a57600080fd5b616a268c828d01616757565b9250506101008a013567ffffffffffffffff811115616a4457600080fd5b616a508c828d01616757565b9150509295985092959850929598565b60008060408385031215616a7357600080fd5b6000616a8185828601616685565b9250506020616a92858286016167ff565b9150509250929050565b600060208284031215616aae57600080fd5b600082013567ffffffffffffffff811115616ac857600080fd5b616ad484828501616757565b91505092915050565b60008060408385031215616af057600080fd5b600083013567ffffffffffffffff811115616b0a57600080fd5b616b1685828601616757565b9250506020616b278582860161669a565b9150509250929050565b60008060008060008060008060008060006101608c8e031215616b5357600080fd5b60008c013567ffffffffffffffff811115616b6d57600080fd5b616b798e828f01616757565b9b50506020616b8a8e828f0161669a565b9a505060408c013567ffffffffffffffff811115616ba757600080fd5b616bb38e828f01616757565b99505060608c013567ffffffffffffffff811115616bd057600080fd5b616bdc8e828f01616757565b9850506080616bed8e828f01616829565b97505060a08c013567ffffffffffffffff811115616c0a57600080fd5b616c168e828f01616757565b96505060c08c013567ffffffffffffffff811115616c3357600080fd5b616c3f8e828f016166af565b95505060e08c013567ffffffffffffffff811115616c5c57600080fd5b616c688e828f01616757565b9450506101008c013567ffffffffffffffff811115616c8657600080fd5b616c928e828f01616757565b9350506101208c013567ffffffffffffffff811115616cb057600080fd5b616cbc8e828f01616757565b9250506101408c013567ffffffffffffffff811115616cda57600080fd5b616ce68e828f016166af565b9150509295989b509295989b9093969950565b600080600060608486031215616d0e57600080fd5b600084015167ffffffffffffffff811115616d2857600080fd5b616d34868287016167ab565b935050602084015167ffffffffffffffff811115616d5157600080fd5b616d5d86828701616703565b925050604084015167ffffffffffffffff811115616d7a57600080fd5b616d8686828701616703565b9150509250925092565b60008060008060808587031215616da657600080fd5b600085013567ffffffffffffffff811115616dc057600080fd5b616dcc87828801616757565b945050602085013567ffffffffffffffff811115616de957600080fd5b616df587828801616757565b935050604085013567ffffffffffffffff811115616e1257600080fd5b616e1e87828801616757565b925050606085013567ffffffffffffffff811115616e3b57600080fd5b616e47878288016166af565b91505092959194509250565b600060208284031215616e6557600080fd5b6000616e7384828501616814565b91505092915050565b60008060408385031215616e8f57600080fd5b6000616e9d85828601616814565b925050602083015167ffffffffffffffff811115616eba57600080fd5b616ec6858286016167ab565b9150509250929050565b600080600080600060a08688031215616ee857600080fd5b6000616ef688828901616814565b9550506020616f0788828901616814565b945050604086015167ffffffffffffffff811115616f2457600080fd5b616f30888289016167ab565b9350506060616f4188828901616814565b925050608086015167ffffffffffffffff811115616f5e57600080fd5b616f6a888289016167ab565b9150509295509295909350565b616f8081618414565b82525050565b616f97616f9282618395565b61849e565b82525050565b616fa681618383565b82525050565b616fbd616fb882618383565b61848c565b82525050565b616fd4616fcf826183a7565b6184b0565b82525050565b616feb","616fe6826183b1565b6184ba565b82525050565b6000616ffc82618335565b617006818561834b565b9350617016818560208601618459565b61701f816184e0565b840191505092915050565b600061703582618335565b61703f818561835c565b935061704f818560208601618459565b80840191505092915050565b600061706682618340565b6170708185618367565b9350617080818560208601618459565b617089816184e0565b840191505092915050565b600061709f82618340565b6170a98185618378565b93506170b9818560208601618459565b80840191505092915050565b6000815460018116600081146170e257600181146171075761714b565b607f60028304166170f38187618378565b955060ff198316865280860193505061714b565b600282046171158187618378565b955061712085618320565b60005b8281101561714257815481890152600182019150602081019050617123565b82880195505050505b505092915050565b6000617160602a83618367565b91507f546869732066756e6374696f6e206973207265737472696374656420746f207460008301527f68652067617465776179000000000000000000000000000000000000000000006020830152604082019050919050565b60006171c6601d83618367565b91507f526573756c74206973206e6f742074696d656f7574206f72206661696c0000006000830152602082019050919050565b6000617206600083618378565b9150600082019050919050565b6000617220601683618367565b91507f436861696e636f646520697320646966666572656e74000000000000000000006000830152602082019050919050565b6000617260601483618367565b91507f56657273696f6e20697320646966666572656e740000000000000000000000006000830152602082019050919050565b60006172a0600783618367565b91507f73746172745478000000000000000000000000000000000000000000000000006000830152602082019050919050565b60006172e0600f83618367565b91507f496e76616c6964206164647265737300000000000000000000000000000000006000830152602082019050919050565b6000617320600e83618367565b91507f4e6f7420796f75722061737365740000000000000000000000000000000000006000830152602082019050919050565b6000617360600783618367565b91507f4e6f7420737263000000000000000000000000000000000000000000000000006000830152602082019050919050565b60006173a0601883618367565b91507f737461727420696e646578206f7574206f662072616e676500000000000000006000830152602082019050919050565b60006173e0603383618367565b91507f546865206d61696e2d636861696e20706f696e7473206f66207468652061636360008301527f6f756e7420617265206e6f7420656e6f756768000000000000000000000000006020830152604082019050919050565b6000617446600983618367565b91507f73656e6441636b656400000000000000000000000000000000000000000000006000830152602082019050919050565b6000617486600483618378565b91507f494e4954000000000000000000000000000000000000000000000000000000006000830152600482019050919050565b60006174c6601b83618367565b91507f54686520617373657420686173206265656e2072657475726e656400000000006000830152602082019050919050565b6000617506600483618378565b91507f544f444f000000000000000000000000000000000000000000000000000000006000830152600482019050919050565b6000617546602183618367565b91507fe8bf99e4b8aae696b9e6b395e698bee7a4bae59088e7baa6e79a846f77656e6560008301527f72000000000000000000000000000000000000000000000000000000000000006020830152604082019050919050565b60006175ac600f83618367565b91507f416d6f756e74206e6f742073616d6500000000000000000000000000000000006000830152602082019050919050565b60006175ec602c83618367565b91507f546f6f2066657720706f696e747320616c6c6f77656420666f7220636f6e747260008301527f616374207472616e7366657200000000000000000000000000000000000000006020830152604082019050919050565b6000617652600b83618378565b91507f41434b5f535543434553530000000000000000000000000000000000000000006000830152600b82019050919050565b6000617692601483618367565b91507f436f6e74726163742063616c6c206661696c65640000000000000000000000006000830152602082019050919050565b60006176d2602183618367565b91507f54686520636f6e747261637420686173206265656e20696e697469616c697a6560008301527f64000000000000000000000000000000000000000000000000000000000000006020830152604082019050919050565b6000617738600183618378565b91507f31000000000000000000000000000000000000000000000000000000000000006000830152600182019050919050565b6000617778600783618367565b91507f74616b654f7574000000000000000000000000000000000000000000000000006000830152602082019050919050565b60006177b8600883618378565b91507f41434b5f4641494c0000000000000000000000000000000000000000000000006000830152600882019050919050565b60006177f8600683618367565b91507f73656e64547800000000000000000000000000000000000000000000000000006000830152602082019050919050565b6000617838600e83618367565b91507f496e76616c696420726573756c740000000000000000000000000000000000006000830152602082019050919050565b6000617878600b83618378565b91507f41434b5f54494d454f55540000000000000000000000000000000000000000006000830152600b82019050919050565b60006178b8600383618378565b91507f53524300000000000000000000000000000000000000000000000000000000006000830152600382019050919050565b60006178f8601083618367565b91507f6c656e206f7574206f662072616e6765000000000000000000000000000000006000830152602082019050919050565b6000617938600483618367565b91507f6275726e000000000000000000000000000000000000000000000000000000006000830152602082019050919050565b6000617978601d83618367565b91507f416d6f756e74206d7573742062652067726561746572207468616e20300000006000830152602082019050919050565b60006179b8601683618367565b91507f57726f6e67207472616e73616374696f6e2074797065000000000000000000006000830152602082019050919050565b60006179f8602783618367565b91507f5374617274207478207372634164647265737320616e642073656e646572206e60008301527f6f742073616d65000000000000000000000000000000000000000000000000006020830152604082019050919050565b6000617a5e600483618367565b91507f6d696e74000000000000000000000000000000000000000000000000000000006000830152602082019050919050565b6000617a9e601a83618367565b91507f43726f7373547820726573756c74206973206e6f7420696e69740000000000006000830152602082019050919050565b617ada816183fd565b82525050565b617af1617aec826183fd565b6184d6565b82525050565b617b0081618407565b82525050565b6000617b128284616fac565b60148201915081905092915050565b6000617b2d8285616f86565b601482019150617b3d8284617ae0565b602082019150617b4c8261772b565b91508190509392505050565b6000617b648285616fac565b601482019150617b748284616fac565b6014820191508190509392505050565b6000617b908284616fc3565b60208201915081905092915050565b6000617bab8285616fda565b600482019150617bbb828461702a565b91508190509392505050565b6000617bd3828461702a565b915081905092915050565b6000617bea8284617094565b915081905092915050565b6000617c0182846170c5565b915081905092915050565b6000617c17826171f9565b9150819050919050565b6000617c2c82617479565b9150819050919050565b6000617c41826174f9565b9150819050919050565b6000617c5682617645565b9150819050919050565b6000617c6b826177ab565b9150819050919050565b6000617c808261786b565b9150819050919050565b6000617c95826178ab565b9150819050919050565b6000617cab8285617ae0565b602082019150617cbb8284616fac565b6014820191508190509392505050565b60006020820190508181036000830152617ce5818461705b565b905092915050565b6000610180820190508181036000830152617d08818f61705b565b90508181036020830152617d1c818e61705b565b90508181036040830152617d30818d61705b565b90508181036060830152617d44818c61705b565b9050617d53608083018b617ad1565b81810360a0830152617d65818a616ff1565b905081810360c0830152617d79818961705b565b905081810360e0830152617d8d818861705b565b9050818103610100830152617da2818761705b565b9050818103610120830152617db7818661705b565b9050818103610140830152617dcc818561705b565b9050818103610160830152617de1818461705b565b90509d9c50505050505050505050505050565b60006020820190508181036000830152617e0d81617153565b9050919050565b60006020820190508181036000830152617e2d816171b9565b9050919050565b60006020820190508181036000830152617e4d81617213565b9050919050565b60006020820190508181036000830152617e6d81617253565b9050919050565b60006060820190508181036000830152617e8d81617293565b90508181036020830152617ea1818561705b565b9050617eb06040830184617af7565b9392505050565b60006020820190508181036000830152617ed0816172d3565b9050919050565b60006020820190508181036000830152617ef081617313565b9050919050565b60006020820190508181036000830152617f1081617353565b9050919050565b60006020820190508181036000830152617f3081617393565b9050919050565b60006020820190508181036000830152617f50816173d3565b9050919050565b60006060820190508181036000830152617f7081617439565b90508181036020830152617f84818561705b565b9050617f936040830184617af7565b9392505050565b60006020820190508181036000830152617fb3816174b9565b9050919050565b60006020820190508181036000830152617fd381617539565b9050919050565b600060","20820190508181036000830152617ff38161759f565b9050919050565b60006020820190508181036000830152618013816175df565b9050919050565b6000602082019050818103600083015261803381617685565b9050919050565b60006020820190508181036000830152618053816176c5565b9050919050565b600060408201905081810360008301526180738161776b565b90506180826020830184616f77565b92915050565b600060608201905081810360008301526180a1816177eb565b905081810360208301526180b5818561705b565b90506180c46040830184617af7565b9392505050565b600060208201905081810360008301526180e48161782b565b9050919050565b60006020820190508181036000830152618104816178eb565b9050919050565b600060608201905081810360008301526181248161792b565b90506181336020830185616f9d565b6181406040830184617ad1565b9392505050565b600060208201905081810360008301526181608161796b565b9050919050565b60006020820190508181036000830152618180816179ab565b9050919050565b600060208201905081810360008301526181a0816179eb565b9050919050565b600060808201905081810360008301526181c081617a51565b90506181cf6020830186616f9d565b6181dc6040830185616f9d565b6181e96060830184617ad1565b949350505050565b6000602082019050818103600083015261820a81617a91565b9050919050565b60006020820190506182266000830184617ad1565b92915050565b600060c0820190506182416000830189617ad1565b8181036020830152618253818861705b565b90506182626040830187616f9d565b61826f6060830186617ad1565b8181036080830152618281818561705b565b905061829060a0830184616f9d565b979650505050505050565b6000604051905081810181811067ffffffffffffffff821117156182be57600080fd5b8060405250919050565b600067ffffffffffffffff8211156182df57600080fd5b601f19601f8301169050602081019050919050565b600067ffffffffffffffff82111561830b57600080fd5b601f19601f8301169050602081019050919050565b60008190508160005260206000209050919050565b600081519050919050565b600081519050919050565b600082825260208201905092915050565b600081905092915050565b600082825260208201905092915050565b600081905092915050565b600061838e826183dd565b9050919050565b60006183a0826183dd565b9050919050565b6000819050919050565b60007fffffffff0000000000000000000000000000000000000000000000000000000082169050919050565b600073ffffffffffffffffffffffffffffffffffffffff82169050919050565b6000819050919050565b600060ff82169050919050565b600061841f82618426565b9050919050565b600061843182618438565b9050919050565b6000618443826183dd565b9050919050565b82818337600083830152505050565b60005b8381101561847757808201518184015260208101905061845c565b83811115618486576000848401525b50505050565b6000618497826184c4565b9050919050565b60006184a9826184c4565b9050919050565b6000819050919050565b6000819050919050565b60006184cf826184f1565b9050919050565b6000819050919050565b6000601f19601f8301169050919050565b60008160601b9050919050565b61850781618383565b811461851257600080fd5b50565b61851e81618395565b811461852957600080fd5b50565b618535816183fd565b811461854057600080fd5b50565b61854c81618407565b811461855757600080fd5b5056fea2646970667358221220353a951ec0aa0fdf20bb2d01149f6185a81ff4e429fe246dd08c6681da1e800964736f6c634300060a0033"};

    public static final String SM_BINARY = org.fisco.bcos.sdk.utils.StringUtils.joinAll("", SM_BINARY_ARRAY);

    public static final String[] ABI_ARRAY = {"[{\"anonymous\":false,\"inputs\":[{\"indexed\":false,\"internalType\":\"string\",\"name\":\"operation\",\"type\":\"string\"},{\"indexed\":false,\"internalType\":\"address\",\"name\":\"from\",\"type\":\"address\"},{\"indexed\":false,\"internalType\":\"uint256\",\"name\":\"value\",\"type\":\"uint256\"}],\"name\":\"AssetBurnEvent\",\"type\":\"event\"},{\"anonymous\":false,\"inputs\":[{\"indexed\":false,\"internalType\":\"string\",\"name\":\"operation\",\"type\":\"string\"},{\"indexed\":false,\"internalType\":\"address\",\"name\":\"from\",\"type\":\"address\"},{\"indexed\":false,\"internalType\":\"address\",\"name\":\"to\",\"type\":\"address\"},{\"indexed\":false,\"internalType\":\"uint256\",\"name\":\"value\",\"type\":\"uint256\"}],\"name\":\"AssetMintEvent\",\"type\":\"event\"},{\"anonymous\":false,\"inputs\":[{\"indexed\":false,\"internalType\":\"string\",\"name\":\"operation\",\"type\":\"string\"},{\"indexed\":false,\"internalType\":\"uint256\",\"name\":\"value\",\"type\":\"uint256\"}],\"name\":\"approveEvent\",\"type\":\"event\"},{\"anonymous\":false,\"inputs\":[{\"indexed\":false,\"internalType\":\"string\",\"name\":\"operation\",\"type\":\"string\"},{\"indexed\":false,\"internalType\":\"string\",\"name\":\"cross_TxNo\",\"type\":\"string\"},{\"indexed\":false,\"internalType\":\"uint8\",\"name\":\"txType\",\"type\":\"uint8\"}],\"name\":\"sendAckedEvent\",\"type\":\"event\"},{\"anonymous\":false,\"inputs\":[{\"indexed\":false,\"internalType\":\"string\",\"name\":\"operation\",\"type\":\"string\"},{\"indexed\":false,\"internalType\":\"string\",\"name\":\"cross_TxNo\",\"type\":\"string\"},{\"indexed\":false,\"internalType\":\"uint8\",\"name\":\"txType\",\"type\":\"uint8\"}],\"name\":\"sendTxEvent\",\"type\":\"event\"},{\"anonymous\":false,\"inputs\":[{\"indexed\":false,\"internalType\":\"string\",\"name\":\"operation\",\"type\":\"string\"},{\"indexed\":false,\"internalType\":\"string\",\"name\":\"chain_Code\",\"type\":\"string\"}],\"name\":\"setChainCodeEvent\",\"type\":\"event\"},{\"anonymous\":false,\"inputs\":[{\"indexed\":false,\"internalType\":\"string\",\"name\":\"operation\",\"type\":\"string\"},{\"indexed\":false,\"internalType\":\"address\",\"name\":\"gateway_Address\",\"type\":\"address\"}],\"name\":\"setGatewayEvent\",\"type\":\"event\"},{\"anonymous\":false,\"inputs\":[{\"indexed\":false,\"internalType\":\"string\",\"name\":\"operation\",\"type\":\"string\"},{\"indexed\":false,\"internalType\":\"string\",\"name\":\"cross_TxNo\",\"type\":\"string\"},{\"indexed\":false,\"internalType\":\"uint8\",\"name\":\"txType\",\"type\":\"uint8\"}],\"name\":\"startTxEvent\",\"type\":\"event\"},{\"anonymous\":false,\"inputs\":[{\"indexed\":false,\"internalType\":\"string\",\"name\":\"operation\",\"type\":\"string\"},{\"indexed\":false,\"internalType\":\"address\",\"name\":\"to\",\"type\":\"address\"}],\"name\":\"takeOutEvent\",\"type\":\"event\"},{\"anonymous\":false,\"inputs\":[{\"indexed\":false,\"internalType\":\"string\",\"name\":\"operation\",\"type\":\"string\"},{\"indexed\":false,\"internalType\":\"uint256\",\"name\":\"value\",\"type\":\"uint256\"}],\"name\":\"transferEvent\",\"type\":\"event\"},{\"inputs\":[{\"internalType\":\"address\",\"name\":\"from\",\"type\":\"address\"},{\"internalType\":\"address\",\"name\":\"to\",\"type\":\"address\"},{\"internalType\":\"uint256\",\"name\":\"value\",\"type\":\"uint256\"}],\"name\":\"approve\",\"outputs\":[],\"stateMutability\":\"nonpayable\",\"type\":\"function\"},{\"inputs\":[{\"internalType\":\"address\",\"name\":\"addr\",\"type\":\"address\"}],\"name\":\"balanceOf\",\"outputs\":[{\"internalType\":\"uint256\",\"name\":\"\",\"type\":\"uint256\"}],\"stateMutability\":\"view\",\"type\":\"function\"},{\"inputs\":[{\"internalType\":\"address\",\"name\":\"owner\",\"type\":\"address\"},{\"internalType\":\"address\",\"name\":\"spender\",\"type\":\"address\"}],\"name\":\"getAllowance\",\"outputs\":[{\"internalType\":\"uint256\",\"name\":\"\",\"type\":\"uint256\"}],\"stateMutability\":\"view\",\"type\":\"function\"},{\"inputs\":[{\"internalType\":\"string\",\"name\":\"crossTxNo\",\"type\":\"string\"}],\"name\":\"getCrossTx\",\"outputs\":[{\"internalType\":\"string\",\"name\":\"\",\"type\":\"string\"},{\"internalType\":\"string\",\"name\":\"\",\"type\":\"string\"},{\"internalType\":\"string\",\"name\":\"\",\"type\":\"string\"},{\"internalType\":\"string\",\"name\":\"\",\"type\":\"string\"},{\"internalType\":\"uint256\",\"name\":\"\",\"type\":\"uint256\"},{\"internalType\":\"bytes\",\"name\":\"\",\"type\":\"bytes\"},{\"internalType\":\"string\",\"name\":\"\",\"type\":\"string\"},{\"internalType\":\"string\",\"name\":\"\",\"type\":\"string\"},{\"internalType\":\"string\",\"name\":\"\",\"type\":\"string\"},{\"internalType\":\"string\",\"name\":\"\",\"type\":\"string\"},{\"internalType\":\"string\",\"name\":\"\",\"type\":\"string\"},{\"internalType\":\"string\",\"name\":\"\",\"type\":\"string\"}],\"stateMutability\":\"view\",\"type\":\"function\"},{\"inputs\":[{\"internalType\":\"string\",\"name\":\"crossTxNo\",\"type\":\"string\"}],\"name\":\"getCrossTxSendAndAckProof\",\"outputs\":[{\"internalType\":\"uint256\",\"name\":\"\",\"type\":\"uint256\"},{\"internalType\":\"string\",\"name\":\"\",\"type\":\"string\"},{\"internalType\":\"address\",\"name\":\"\",\"type\":\"address\"},{\"internalType\":\"uint256\",\"name\":\"\",\"type\":\"uint256\"},{\"internalType\":\"string\",\"name\":\"\",\"type\":\"string\"},{\"internalType\":\"address\",\"name\":\"\",\"type\":\"address\"}],\"stateMutability\":\"view\",\"type\":\"function\"},{\"inputs\":[],\"name\":\"getVersion\",\"outputs\":[{\"internalType\":\"string\",\"name\":\"\",\"type\":\"string\"}],\"stateMutability\":\"view\",\"type\":\"function\"},{\"inputs\":[{\"internalType\":\"address\",\"name\":\"crossChainAdd\",\"type\":\"address\"}],\"name\":\"initialize\",\"outputs\":[],\"stateMutability\":\"nonpayable\",\"type\":\"function\"},{\"inputs\":[{\"internalType\":\"string\",\"name\":\"crossTxNo\",\"type\":\"string\"},{\"internalType\":\"string\",\"name\":\"txResult\",\"type\":\"string\"},{\"internalType\":\"string\",\"name\":\"version\",\"type\":\"string\"},{\"internalType\":\"bytes\",\"name\":\"proof\",\"type\":\"bytes\"}],\"name\":\"sendAcked\",\"outputs\":[],\"stateMutability\":\"nonpayable\",\"type\":\"function\"},{\"inputs\":[{\"internalType\":\"string\",\"name\":\"srcBid\",\"type\":\"string\"},{\"internalType\":\"address payable\",\"name\":\"destAddress\",\"type\":\"address\"},{\"internalType\":\"string\",\"name\":\"srcChainCode\",\"type\":\"string\"},{\"internalType\":\"string\",\"name\":\"destChainCode\",\"type\":\"string\"},{\"internalType\":\"uint8\",\"name\":\"txType\",\"type\":\"uint8\"},{\"internalType\":\"string\",\"name\":\"crossTxNo\",\"type\":\"string\"},{\"internalType\":\"bytes\",\"name\":\"payload\",\"type\":\"bytes\"},{\"internalType\":\"string\",\"name\":\"extension\",\"type\":\"string\"},{\"internalType\":\"string\",\"name\":\"remark\",\"type\":\"string\"},{\"internalType\":\"string\",\"name\":\"version\",\"type\":\"string\"},{\"internalType\":\"bytes\",\"name\":\"proof\",\"type\":\"bytes\"}],\"name\":\"sendTx\",\"outputs\":[],\"stateMutability\":\"payable\",\"type\":\"function\"},{\"inputs\":[{\"internalType\":\"string\",\"name\":\"chaincode\",\"type\":\"string\"}],\"name\":\"setChainCode\",\"outputs\":[],\"stateMutability\":\"nonpayable\",\"type\":\"function\"},{\"inputs\":[{\"internalType\":\"address\",\"name\":\"gatewayAddress\",\"type\":\"address\"}],\"name\":\"setGateway\",\"outputs\":[],\"stateMutability\":\"nonpayable\",\"type\":\"function\"},{\"inputs\":[{\"internalType\":\"address\",\"name\":\"srcAddress\",\"type\":\"address\"},{\"internalType\":\"string\",\"name\":\"destBid\",\"type\":\"string\"},{\"internalType\":\"string\",\"name\":\"srcChainCode\",\"type\":\"string\"},{\"internalType\":\"string\",\"name\":\"destChainCode\",\"type\":\"string\"},{\"internalType\":\"uint8\",\"name\":\"txType\",\"type\":\"uint8\"},{\"internalType\":\"bytes\",\"name\":\"payload\",\"type\":\"bytes\"},{\"internalType\":\"string\",\"name\":\"extension\",\"type\":\"string\"},{\"internalType\":\"string\",\"name\":\"remark\",\"type\":\"string\"},{\"internalType\":\"string\",\"name\":\"version\",\"type\":\"string\"}],\"name\":\"startTx\",\"outputs\":[],\"stateMutability\":\"payable\",\"type\":\"function\"},{\"inputs\":[{\"internalType\":\"string\",\"name\":\"crossTxNo\",\"type\":\"string\"},{\"internalType\":\"address payable\",\"name\":\"to\",\"type\":\"address\"}],\"name\":\"takeOut\",\"outputs\":[],\"stateMutability\":\"nonpayable\",\"type\":\"function\"},{\"inputs\":[{\"internalType\":\"address\",\"name\":\"to\",\"type\":\"address\"},{\"internalType\":\"uint256\",\"name\":\"value\",\"type\":\"uint256\"}],\"name\":\"transfer\",\"outputs\":[],\"stateMutability\":\"nonpayable\",\"type\":\"function\"}]"};

    public static final String ABI = org.fisco.bcos.sdk.utils.StringUtils.joinAll("", ABI_ARRAY);

    public static final String FUNC_APPROVE = "approve";

    public static final String FUNC_BALANCEOF = "balanceOf";

    public static final String FUNC_GETALLOWANCE = "getAllowance";

    public static final String FUNC_GETCROSSTX = "getCrossTx";

    public static final String FUNC_GETCROSSTXSENDANDACKPROOF = "getCrossTxSendAndAckProof";

    public static final String FUNC_GETVERSION = "getVersion";

    public static final String FUNC_INITIALIZE = "initialize";

    public static final String FUNC_SENDACKED = "sendAcked";

    public static final String FUNC_SENDTX = "sendTx";

    public static final String FUNC_SETCHAINCODE = "setChainCode";

    public static final String FUNC_SETGATEWAY = "setGateway";

    public static final String FUNC_STARTTX = "startTx";

    public static final String FUNC_TAKEOUT = "takeOut";

    public static final String FUNC_TRANSFER = "transfer";

    public static final Event ASSETBURNEVENT_EVENT = new Event("AssetBurnEvent", 
            Arrays.<TypeReference<?>>asList(new TypeReference<Utf8String>() {}, new TypeReference<Address>() {}, new TypeReference<Uint256>() {}));
    ;

    public static final Event ASSETMINTEVENT_EVENT = new Event("AssetMintEvent", 
            Arrays.<TypeReference<?>>asList(new TypeReference<Utf8String>() {}, new TypeReference<Address>() {}, new TypeReference<Address>() {}, new TypeReference<Uint256>() {}));
    ;

    public static final Event APPROVEEVENT_EVENT = new Event("approveEvent", 
            Arrays.<TypeReference<?>>asList(new TypeReference<Utf8String>() {}, new TypeReference<Uint256>() {}));
    ;

    public static final Event SENDACKEDEVENT_EVENT = new Event("sendAckedEvent", 
            Arrays.<TypeReference<?>>asList(new TypeReference<Utf8String>() {}, new TypeReference<Utf8String>() {}, new TypeReference<Uint8>() {}));
    ;

    public static final Event SENDTXEVENT_EVENT = new Event("sendTxEvent", 
            Arrays.<TypeReference<?>>asList(new TypeReference<Utf8String>() {}, new TypeReference<Utf8String>() {}, new TypeReference<Uint8>() {}));
    ;

    public static final Event SETCHAINCODEEVENT_EVENT = new Event("setChainCodeEvent", 
            Arrays.<TypeReference<?>>asList(new TypeReference<Utf8String>() {}, new TypeReference<Utf8String>() {}));
    ;

    public static final Event SETGATEWAYEVENT_EVENT = new Event("setGatewayEvent", 
            Arrays.<TypeReference<?>>asList(new TypeReference<Utf8String>() {}, new TypeReference<Address>() {}));
    ;

    public static final Event STARTTXEVENT_EVENT = new Event("startTxEvent", 
            Arrays.<TypeReference<?>>asList(new TypeReference<Utf8String>() {}, new TypeReference<Utf8String>() {}, new TypeReference<Uint8>() {}));
    ;

    public static final Event TAKEOUTEVENT_EVENT = new Event("takeOutEvent", 
            Arrays.<TypeReference<?>>asList(new TypeReference<Utf8String>() {}, new TypeReference<Address>() {}));
    ;

    public static final Event TRANSFEREVENT_EVENT = new Event("transferEvent", 
            Arrays.<TypeReference<?>>asList(new TypeReference<Utf8String>() {}, new TypeReference<Uint256>() {}));
    ;

    protected LWX_CrossChainContract(String contractAddress, Client client, CryptoKeyPair credential) {
        super(getBinary(client.getCryptoSuite()), contractAddress, client, credential);
    }

    public static String getBinary(CryptoSuite cryptoSuite) {
        return (cryptoSuite.getCryptoTypeConfig() == CryptoType.ECDSA_TYPE ? BINARY : SM_BINARY);
    }

    public List<AssetBurnEventEventResponse> getAssetBurnEventEvents(TransactionReceipt transactionReceipt) {
        List<EventValuesWithLog> valueList = extractEventParametersWithLog(ASSETBURNEVENT_EVENT, transactionReceipt);
        ArrayList<AssetBurnEventEventResponse> responses = new ArrayList<AssetBurnEventEventResponse>(valueList.size());
        for (EventValuesWithLog eventValues : valueList) {
            AssetBurnEventEventResponse typedResponse = new AssetBurnEventEventResponse();
            typedResponse.log = eventValues.getLog();
            typedResponse.operation = (String) eventValues.getNonIndexedValues().get(0).getValue();
            typedResponse.from = (String) eventValues.getNonIndexedValues().get(1).getValue();
            typedResponse.value = (BigInteger) eventValues.getNonIndexedValues().get(2).getValue();
            responses.add(typedResponse);
        }
        return responses;
    }

    public void subscribeAssetBurnEventEvent(String fromBlock, String toBlock, List<String> otherTopics, EventCallback callback) {
        String topic0 = eventEncoder.encode(ASSETBURNEVENT_EVENT);
        subscribeEvent(ABI,BINARY,topic0,fromBlock,toBlock,otherTopics,callback);
    }

    public void subscribeAssetBurnEventEvent(EventCallback callback) {
        String topic0 = eventEncoder.encode(ASSETBURNEVENT_EVENT);
        subscribeEvent(ABI,BINARY,topic0,callback);
    }

    public List<AssetMintEventEventResponse> getAssetMintEventEvents(TransactionReceipt transactionReceipt) {
        List<EventValuesWithLog> valueList = extractEventParametersWithLog(ASSETMINTEVENT_EVENT, transactionReceipt);
        ArrayList<AssetMintEventEventResponse> responses = new ArrayList<AssetMintEventEventResponse>(valueList.size());
        for (EventValuesWithLog eventValues : valueList) {
            AssetMintEventEventResponse typedResponse = new AssetMintEventEventResponse();
            typedResponse.log = eventValues.getLog();
            typedResponse.operation = (String) eventValues.getNonIndexedValues().get(0).getValue();
            typedResponse.from = (String) eventValues.getNonIndexedValues().get(1).getValue();
            typedResponse.to = (String) eventValues.getNonIndexedValues().get(2).getValue();
            typedResponse.value = (BigInteger) eventValues.getNonIndexedValues().get(3).getValue();
            responses.add(typedResponse);
        }
        return responses;
    }

    public void subscribeAssetMintEventEvent(String fromBlock, String toBlock, List<String> otherTopics, EventCallback callback) {
        String topic0 = eventEncoder.encode(ASSETMINTEVENT_EVENT);
        subscribeEvent(ABI,BINARY,topic0,fromBlock,toBlock,otherTopics,callback);
    }

    public void subscribeAssetMintEventEvent(EventCallback callback) {
        String topic0 = eventEncoder.encode(ASSETMINTEVENT_EVENT);
        subscribeEvent(ABI,BINARY,topic0,callback);
    }

    public List<ApproveEventEventResponse> getApproveEventEvents(TransactionReceipt transactionReceipt) {
        List<EventValuesWithLog> valueList = extractEventParametersWithLog(APPROVEEVENT_EVENT, transactionReceipt);
        ArrayList<ApproveEventEventResponse> responses = new ArrayList<ApproveEventEventResponse>(valueList.size());
        for (EventValuesWithLog eventValues : valueList) {
            ApproveEventEventResponse typedResponse = new ApproveEventEventResponse();
            typedResponse.log = eventValues.getLog();
            typedResponse.operation = (String) eventValues.getNonIndexedValues().get(0).getValue();
            typedResponse.value = (BigInteger) eventValues.getNonIndexedValues().get(1).getValue();
            responses.add(typedResponse);
        }
        return responses;
    }

    public void subscribeApproveEventEvent(String fromBlock, String toBlock, List<String> otherTopics, EventCallback callback) {
        String topic0 = eventEncoder.encode(APPROVEEVENT_EVENT);
        subscribeEvent(ABI,BINARY,topic0,fromBlock,toBlock,otherTopics,callback);
    }

    public void subscribeApproveEventEvent(EventCallback callback) {
        String topic0 = eventEncoder.encode(APPROVEEVENT_EVENT);
        subscribeEvent(ABI,BINARY,topic0,callback);
    }

    public List<SendAckedEventEventResponse> getSendAckedEventEvents(TransactionReceipt transactionReceipt) {
        List<EventValuesWithLog> valueList = extractEventParametersWithLog(SENDACKEDEVENT_EVENT, transactionReceipt);
        ArrayList<SendAckedEventEventResponse> responses = new ArrayList<SendAckedEventEventResponse>(valueList.size());
        for (EventValuesWithLog eventValues : valueList) {
            SendAckedEventEventResponse typedResponse = new SendAckedEventEventResponse();
            typedResponse.log = eventValues.getLog();
            typedResponse.operation = (String) eventValues.getNonIndexedValues().get(0).getValue();
            typedResponse.cross_TxNo = (String) eventValues.getNonIndexedValues().get(1).getValue();
            typedResponse.txType = (BigInteger) eventValues.getNonIndexedValues().get(2).getValue();
            responses.add(typedResponse);
        }
        return responses;
    }

    public void subscribeSendAckedEventEvent(String fromBlock, String toBlock, List<String> otherTopics, EventCallback callback) {
        String topic0 = eventEncoder.encode(SENDACKEDEVENT_EVENT);
        subscribeEvent(ABI,BINARY,topic0,fromBlock,toBlock,otherTopics,callback);
    }

    public void subscribeSendAckedEventEvent(EventCallback callback) {
        String topic0 = eventEncoder.encode(SENDACKEDEVENT_EVENT);
        subscribeEvent(ABI,BINARY,topic0,callback);
    }

    public List<SendTxEventEventResponse> getSendTxEventEvents(TransactionReceipt transactionReceipt) {
        List<EventValuesWithLog> valueList = extractEventParametersWithLog(SENDTXEVENT_EVENT, transactionReceipt);
        ArrayList<SendTxEventEventResponse> responses = new ArrayList<SendTxEventEventResponse>(valueList.size());
        for (EventValuesWithLog eventValues : valueList) {
            SendTxEventEventResponse typedResponse = new SendTxEventEventResponse();
            typedResponse.log = eventValues.getLog();
            typedResponse.operation = (String) eventValues.getNonIndexedValues().get(0).getValue();
            typedResponse.cross_TxNo = (String) eventValues.getNonIndexedValues().get(1).getValue();
            typedResponse.txType = (BigInteger) eventValues.getNonIndexedValues().get(2).getValue();
            responses.add(typedResponse);
        }
        return responses;
    }

    public void subscribeSendTxEventEvent(String fromBlock, String toBlock, List<String> otherTopics, EventCallback callback) {
        String topic0 = eventEncoder.encode(SENDTXEVENT_EVENT);
        subscribeEvent(ABI,BINARY,topic0,fromBlock,toBlock,otherTopics,callback);
    }

    public void subscribeSendTxEventEvent(EventCallback callback) {
        String topic0 = eventEncoder.encode(SENDTXEVENT_EVENT);
        subscribeEvent(ABI,BINARY,topic0,callback);
    }

    public List<SetChainCodeEventEventResponse> getSetChainCodeEventEvents(TransactionReceipt transactionReceipt) {
        List<EventValuesWithLog> valueList = extractEventParametersWithLog(SETCHAINCODEEVENT_EVENT, transactionReceipt);
        ArrayList<SetChainCodeEventEventResponse> responses = new ArrayList<SetChainCodeEventEventResponse>(valueList.size());
        for (EventValuesWithLog eventValues : valueList) {
            SetChainCodeEventEventResponse typedResponse = new SetChainCodeEventEventResponse();
            typedResponse.log = eventValues.getLog();
            typedResponse.operation = (String) eventValues.getNonIndexedValues().get(0).getValue();
            typedResponse.chain_Code = (String) eventValues.getNonIndexedValues().get(1).getValue();
            responses.add(typedResponse);
        }
        return responses;
    }

    public void subscribeSetChainCodeEventEvent(String fromBlock, String toBlock, List<String> otherTopics, EventCallback callback) {
        String topic0 = eventEncoder.encode(SETCHAINCODEEVENT_EVENT);
        subscribeEvent(ABI,BINARY,topic0,fromBlock,toBlock,otherTopics,callback);
    }

    public void subscribeSetChainCodeEventEvent(EventCallback callback) {
        String topic0 = eventEncoder.encode(SETCHAINCODEEVENT_EVENT);
        subscribeEvent(ABI,BINARY,topic0,callback);
    }

    public List<SetGatewayEventEventResponse> getSetGatewayEventEvents(TransactionReceipt transactionReceipt) {
        List<EventValuesWithLog> valueList = extractEventParametersWithLog(SETGATEWAYEVENT_EVENT, transactionReceipt);
        ArrayList<SetGatewayEventEventResponse> responses = new ArrayList<SetGatewayEventEventResponse>(valueList.size());
        for (EventValuesWithLog eventValues : valueList) {
            SetGatewayEventEventResponse typedResponse = new SetGatewayEventEventResponse();
            typedResponse.log = eventValues.getLog();
            typedResponse.operation = (String) eventValues.getNonIndexedValues().get(0).getValue();
            typedResponse.gateway_Address = (String) eventValues.getNonIndexedValues().get(1).getValue();
            responses.add(typedResponse);
        }
        return responses;
    }

    public void subscribeSetGatewayEventEvent(String fromBlock, String toBlock, List<String> otherTopics, EventCallback callback) {
        String topic0 = eventEncoder.encode(SETGATEWAYEVENT_EVENT);
        subscribeEvent(ABI,BINARY,topic0,fromBlock,toBlock,otherTopics,callback);
    }

    public void subscribeSetGatewayEventEvent(EventCallback callback) {
        String topic0 = eventEncoder.encode(SETGATEWAYEVENT_EVENT);
        subscribeEvent(ABI,BINARY,topic0,callback);
    }

    public List<StartTxEventEventResponse> getStartTxEventEvents(TransactionReceipt transactionReceipt) {
        List<EventValuesWithLog> valueList = extractEventParametersWithLog(STARTTXEVENT_EVENT, transactionReceipt);
        ArrayList<StartTxEventEventResponse> responses = new ArrayList<StartTxEventEventResponse>(valueList.size());
        for (EventValuesWithLog eventValues : valueList) {
            StartTxEventEventResponse typedResponse = new StartTxEventEventResponse();
            typedResponse.log = eventValues.getLog();
            typedResponse.operation = (String) eventValues.getNonIndexedValues().get(0).getValue();
            typedResponse.cross_TxNo = (String) eventValues.getNonIndexedValues().get(1).getValue();
            typedResponse.txType = (BigInteger) eventValues.getNonIndexedValues().get(2).getValue();
            responses.add(typedResponse);
        }
        return responses;
    }

    public void subscribeStartTxEventEvent(String fromBlock, String toBlock, List<String> otherTopics, EventCallback callback) {
        String topic0 = eventEncoder.encode(STARTTXEVENT_EVENT);
        subscribeEvent(ABI,BINARY,topic0,fromBlock,toBlock,otherTopics,callback);
    }

    public void subscribeStartTxEventEvent(EventCallback callback) {
        String topic0 = eventEncoder.encode(STARTTXEVENT_EVENT);
        subscribeEvent(ABI,BINARY,topic0,callback);
    }

    public List<TakeOutEventEventResponse> getTakeOutEventEvents(TransactionReceipt transactionReceipt) {
        List<EventValuesWithLog> valueList = extractEventParametersWithLog(TAKEOUTEVENT_EVENT, transactionReceipt);
        ArrayList<TakeOutEventEventResponse> responses = new ArrayList<TakeOutEventEventResponse>(valueList.size());
        for (EventValuesWithLog eventValues : valueList) {
            TakeOutEventEventResponse typedResponse = new TakeOutEventEventResponse();
            typedResponse.log = eventValues.getLog();
            typedResponse.operation = (String) eventValues.getNonIndexedValues().get(0).getValue();
            typedResponse.to = (String) eventValues.getNonIndexedValues().get(1).getValue();
            responses.add(typedResponse);
        }
        return responses;
    }

    public void subscribeTakeOutEventEvent(String fromBlock, String toBlock, List<String> otherTopics, EventCallback callback) {
        String topic0 = eventEncoder.encode(TAKEOUTEVENT_EVENT);
        subscribeEvent(ABI,BINARY,topic0,fromBlock,toBlock,otherTopics,callback);
    }

    public void subscribeTakeOutEventEvent(EventCallback callback) {
        String topic0 = eventEncoder.encode(TAKEOUTEVENT_EVENT);
        subscribeEvent(ABI,BINARY,topic0,callback);
    }

    public List<TransferEventEventResponse> getTransferEventEvents(TransactionReceipt transactionReceipt) {
        List<EventValuesWithLog> valueList = extractEventParametersWithLog(TRANSFEREVENT_EVENT, transactionReceipt);
        ArrayList<TransferEventEventResponse> responses = new ArrayList<TransferEventEventResponse>(valueList.size());
        for (EventValuesWithLog eventValues : valueList) {
            TransferEventEventResponse typedResponse = new TransferEventEventResponse();
            typedResponse.log = eventValues.getLog();
            typedResponse.operation = (String) eventValues.getNonIndexedValues().get(0).getValue();
            typedResponse.value = (BigInteger) eventValues.getNonIndexedValues().get(1).getValue();
            responses.add(typedResponse);
        }
        return responses;
    }

    public void subscribeTransferEventEvent(String fromBlock, String toBlock, List<String> otherTopics, EventCallback callback) {
        String topic0 = eventEncoder.encode(TRANSFEREVENT_EVENT);
        subscribeEvent(ABI,BINARY,topic0,fromBlock,toBlock,otherTopics,callback);
    }

    public void subscribeTransferEventEvent(EventCallback callback) {
        String topic0 = eventEncoder.encode(TRANSFEREVENT_EVENT);
        subscribeEvent(ABI,BINARY,topic0,callback);
    }

    public TransactionReceipt approve(String from, String to, BigInteger value) {
        final Function function = new Function(
                FUNC_APPROVE, 
                Arrays.<Type>asList(new Address(from),
                new Address(to),
                new Uint256(value)),
                Collections.<TypeReference<?>>emptyList());
        return executeTransaction(function);
    }

    public void approve(String from, String to, BigInteger value, TransactionCallback callback) {
        final Function function = new Function(
                FUNC_APPROVE, 
                Arrays.<Type>asList(new Address(from),
                new Address(to),
                new Uint256(value)),
                Collections.<TypeReference<?>>emptyList());
        asyncExecuteTransaction(function, callback);
    }

    public String getSignedTransactionForApprove(String from, String to, BigInteger value) {
        final Function function = new Function(
                FUNC_APPROVE, 
                Arrays.<Type>asList(new Address(from),
                new Address(to),
                new Uint256(value)),
                Collections.<TypeReference<?>>emptyList());
        return createSignedTransaction(function);
    }

    public Tuple3<String, String, BigInteger> getApproveInput(TransactionReceipt transactionReceipt) {
        String data = transactionReceipt.getInput().substring(10);
        final Function function = new Function(FUNC_APPROVE, 
                Arrays.<Type>asList(), 
                Arrays.<TypeReference<?>>asList(new TypeReference<Address>() {}, new TypeReference<Address>() {}, new TypeReference<Uint256>() {}));
        List<Type> results = FunctionReturnDecoder.decode(data, function.getOutputParameters());
        return new Tuple3<String, String, BigInteger>(

                (String) results.get(0).getValue(), 
                (String) results.get(1).getValue(), 
                (BigInteger) results.get(2).getValue()
                );
    }

    public BigInteger balanceOf(String addr) throws ContractException {
        final Function function = new Function(FUNC_BALANCEOF, 
                Arrays.<Type>asList(new Address(addr)),
                Arrays.<TypeReference<?>>asList(new TypeReference<Uint256>() {}));
        return executeCallWithSingleValueReturn(function, BigInteger.class);
    }

    public BigInteger getAllowance(String owner, String spender) throws ContractException {
        final Function function = new Function(FUNC_GETALLOWANCE, 
                Arrays.<Type>asList(new Address(owner),
                new Address(spender)),
                Arrays.<TypeReference<?>>asList(new TypeReference<Uint256>() {}));
        return executeCallWithSingleValueReturn(function, BigInteger.class);
    }

    public Tuple12<String, String, String, String, BigInteger, byte[], String, String, String, String, String, String> getCrossTx(String crossTxNo) throws ContractException {
        final Function function = new Function(FUNC_GETCROSSTX, 
                Arrays.<Type>asList(new Utf8String(crossTxNo)),
                Arrays.<TypeReference<?>>asList(new TypeReference<Utf8String>() {}, new TypeReference<Utf8String>() {}, new TypeReference<Utf8String>() {}, new TypeReference<Utf8String>() {}, new TypeReference<Uint256>() {}, new TypeReference<DynamicBytes>() {}, new TypeReference<Utf8String>() {}, new TypeReference<Utf8String>() {}, new TypeReference<Utf8String>() {}, new TypeReference<Utf8String>() {}, new TypeReference<Utf8String>() {}, new TypeReference<Utf8String>() {}));
        List<Type> results = executeCallWithMultipleValueReturn(function);
        return new Tuple12<String, String, String, String, BigInteger, byte[], String, String, String, String, String, String>(
                (String) results.get(0).getValue(), 
                (String) results.get(1).getValue(), 
                (String) results.get(2).getValue(), 
                (String) results.get(3).getValue(), 
                (BigInteger) results.get(4).getValue(), 
                (byte[]) results.get(5).getValue(), 
                (String) results.get(6).getValue(), 
                (String) results.get(7).getValue(), 
                (String) results.get(8).getValue(), 
                (String) results.get(9).getValue(), 
                (String) results.get(10).getValue(), 
                (String) results.get(11).getValue());
    }

    public Tuple6<BigInteger, String, String, BigInteger, String, String> getCrossTxSendAndAckProof(String crossTxNo) throws ContractException {
        final Function function = new Function(FUNC_GETCROSSTXSENDANDACKPROOF, 
                Arrays.<Type>asList(new Utf8String(crossTxNo)),
                Arrays.<TypeReference<?>>asList(new TypeReference<Uint256>() {}, new TypeReference<Utf8String>() {}, new TypeReference<Address>() {}, new TypeReference<Uint256>() {}, new TypeReference<Utf8String>() {}, new TypeReference<Address>() {}));
        List<Type> results = executeCallWithMultipleValueReturn(function);
        return new Tuple6<BigInteger, String, String, BigInteger, String, String>(
                (BigInteger) results.get(0).getValue(), 
                (String) results.get(1).getValue(), 
                (String) results.get(2).getValue(), 
                (BigInteger) results.get(3).getValue(), 
                (String) results.get(4).getValue(), 
                (String) results.get(5).getValue());
    }

    public String getVersion() throws ContractException {
        final Function function = new Function(FUNC_GETVERSION, 
                Arrays.<Type>asList(), 
                Arrays.<TypeReference<?>>asList(new TypeReference<Utf8String>() {}));
        return executeCallWithSingleValueReturn(function, String.class);
    }

    public TransactionReceipt initialize(String crossChainAdd) {
        final Function function = new Function(
                FUNC_INITIALIZE, 
                Arrays.<Type>asList(new Address(crossChainAdd)),
                Collections.<TypeReference<?>>emptyList());
        return executeTransaction(function);
    }

    public void initialize(String crossChainAdd, TransactionCallback callback) {
        final Function function = new Function(
                FUNC_INITIALIZE, 
                Arrays.<Type>asList(new Address(crossChainAdd)),
                Collections.<TypeReference<?>>emptyList());
        asyncExecuteTransaction(function, callback);
    }

    public String getSignedTransactionForInitialize(String crossChainAdd) {
        final Function function = new Function(
                FUNC_INITIALIZE, 
                Arrays.<Type>asList(new Address(crossChainAdd)),
                Collections.<TypeReference<?>>emptyList());
        return createSignedTransaction(function);
    }

    public Tuple1<String> getInitializeInput(TransactionReceipt transactionReceipt) {
        String data = transactionReceipt.getInput().substring(10);
        final Function function = new Function(FUNC_INITIALIZE, 
                Arrays.<Type>asList(), 
                Arrays.<TypeReference<?>>asList(new TypeReference<Address>() {}));
        List<Type> results = FunctionReturnDecoder.decode(data, function.getOutputParameters());
        return new Tuple1<String>(

                (String) results.get(0).getValue()
                );
    }

    public TransactionReceipt sendAcked(String crossTxNo, String txResult, String version, byte[] proof) {
        final Function function = new Function(
                FUNC_SENDACKED, 
                Arrays.<Type>asList(new Utf8String(crossTxNo),
                new Utf8String(txResult),
                new Utf8String(version),
                new DynamicBytes(proof)),
                Collections.<TypeReference<?>>emptyList());
        return executeTransaction(function);
    }

    public void sendAcked(String crossTxNo, String txResult, String version, byte[] proof, TransactionCallback callback) {
        final Function function = new Function(
                FUNC_SENDACKED, 
                Arrays.<Type>asList(new Utf8String(crossTxNo),
                new Utf8String(txResult),
                new Utf8String(version),
                new DynamicBytes(proof)),
                Collections.<TypeReference<?>>emptyList());
        asyncExecuteTransaction(function, callback);
    }

    public String getSignedTransactionForSendAcked(String crossTxNo, String txResult, String version, byte[] proof) {
        final Function function = new Function(
                FUNC_SENDACKED, 
                Arrays.<Type>asList(new Utf8String(crossTxNo),
                new Utf8String(txResult),
                new Utf8String(version),
                new DynamicBytes(proof)),
                Collections.<TypeReference<?>>emptyList());
        return createSignedTransaction(function);
    }

    public Tuple4<String, String, String, byte[]> getSendAckedInput(TransactionReceipt transactionReceipt) {
        String data = transactionReceipt.getInput().substring(10);
        final Function function = new Function(FUNC_SENDACKED, 
                Arrays.<Type>asList(), 
                Arrays.<TypeReference<?>>asList(new TypeReference<Utf8String>() {}, new TypeReference<Utf8String>() {}, new TypeReference<Utf8String>() {}, new TypeReference<DynamicBytes>() {}));
        List<Type> results = FunctionReturnDecoder.decode(data, function.getOutputParameters());
        return new Tuple4<String, String, String, byte[]>(

                (String) results.get(0).getValue(), 
                (String) results.get(1).getValue(), 
                (String) results.get(2).getValue(), 
                (byte[]) results.get(3).getValue()
                );
    }

    public TransactionReceipt sendTx(String srcBid, String destAddress, String srcChainCode, String destChainCode, BigInteger txType, String crossTxNo, byte[] payload, String extension, String remark, String version, byte[] proof) {
        final Function function = new Function(
                FUNC_SENDTX, 
                Arrays.<Type>asList(new Utf8String(srcBid),
                new Address(destAddress),
                new Utf8String(srcChainCode),
                new Utf8String(destChainCode),
                new Uint8(txType),
                new Utf8String(crossTxNo),
                new DynamicBytes(payload),
                new Utf8String(extension),
                new Utf8String(remark),
                new Utf8String(version),
                new DynamicBytes(proof)),
                Collections.<TypeReference<?>>emptyList());
        return executeTransaction(function);
    }

    public void sendTx(String srcBid, String destAddress, String srcChainCode, String destChainCode, BigInteger txType, String crossTxNo, byte[] payload, String extension, String remark, String version, byte[] proof, TransactionCallback callback) {
        final Function function = new Function(
                FUNC_SENDTX, 
                Arrays.<Type>asList(new Utf8String(srcBid),
                new Address(destAddress),
                new Utf8String(srcChainCode),
                new Utf8String(destChainCode),
                new Uint8(txType),
                new Utf8String(crossTxNo),
                new DynamicBytes(payload),
                new Utf8String(extension),
                new Utf8String(remark),
                new Utf8String(version),
                new DynamicBytes(proof)),
                Collections.<TypeReference<?>>emptyList());
        asyncExecuteTransaction(function, callback);
    }

    public String getSignedTransactionForSendTx(String srcBid, String destAddress, String srcChainCode, String destChainCode, BigInteger txType, String crossTxNo, byte[] payload, String extension, String remark, String version, byte[] proof) {
        final Function function = new Function(
                FUNC_SENDTX, 
                Arrays.<Type>asList(new Utf8String(srcBid),
                new Address(destAddress),
                new Utf8String(srcChainCode),
                new Utf8String(destChainCode),
                new Uint8(txType),
                new Utf8String(crossTxNo),
                new DynamicBytes(payload),
                new Utf8String(extension),
                new Utf8String(remark),
                new Utf8String(version),
                new DynamicBytes(proof)),
                Collections.<TypeReference<?>>emptyList());
        return createSignedTransaction(function);
    }

    public Tuple11<String, String, String, String, BigInteger, String, byte[], String, String, String, byte[]> getSendTxInput(TransactionReceipt transactionReceipt) {
        String data = transactionReceipt.getInput().substring(10);
        final Function function = new Function(FUNC_SENDTX, 
                Arrays.<Type>asList(), 
                Arrays.<TypeReference<?>>asList(new TypeReference<Utf8String>() {}, new TypeReference<Address>() {}, new TypeReference<Utf8String>() {}, new TypeReference<Utf8String>() {}, new TypeReference<Uint8>() {}, new TypeReference<Utf8String>() {}, new TypeReference<DynamicBytes>() {}, new TypeReference<Utf8String>() {}, new TypeReference<Utf8String>() {}, new TypeReference<Utf8String>() {}, new TypeReference<DynamicBytes>() {}));
        List<Type> results = FunctionReturnDecoder.decode(data, function.getOutputParameters());
        return new Tuple11<String, String, String, String, BigInteger, String, byte[], String, String, String, byte[]>(

                (String) results.get(0).getValue(), 
                (String) results.get(1).getValue(), 
                (String) results.get(2).getValue(), 
                (String) results.get(3).getValue(), 
                (BigInteger) results.get(4).getValue(), 
                (String) results.get(5).getValue(), 
                (byte[]) results.get(6).getValue(), 
                (String) results.get(7).getValue(), 
                (String) results.get(8).getValue(), 
                (String) results.get(9).getValue(), 
                (byte[]) results.get(10).getValue()
                );
    }

    public TransactionReceipt setChainCode(String chaincode) {
        final Function function = new Function(
                FUNC_SETCHAINCODE, 
                Arrays.<Type>asList(new Utf8String(chaincode)),
                Collections.<TypeReference<?>>emptyList());
        return executeTransaction(function);
    }

    public void setChainCode(String chaincode, TransactionCallback callback) {
        final Function function = new Function(
                FUNC_SETCHAINCODE, 
                Arrays.<Type>asList(new Utf8String(chaincode)),
                Collections.<TypeReference<?>>emptyList());
        asyncExecuteTransaction(function, callback);
    }

    public String getSignedTransactionForSetChainCode(String chaincode) {
        final Function function = new Function(
                FUNC_SETCHAINCODE, 
                Arrays.<Type>asList(new Utf8String(chaincode)),
                Collections.<TypeReference<?>>emptyList());
        return createSignedTransaction(function);
    }

    public Tuple1<String> getSetChainCodeInput(TransactionReceipt transactionReceipt) {
        String data = transactionReceipt.getInput().substring(10);
        final Function function = new Function(FUNC_SETCHAINCODE, 
                Arrays.<Type>asList(), 
                Arrays.<TypeReference<?>>asList(new TypeReference<Utf8String>() {}));
        List<Type> results = FunctionReturnDecoder.decode(data, function.getOutputParameters());
        return new Tuple1<String>(

                (String) results.get(0).getValue()
                );
    }

    public TransactionReceipt setGateway(String gatewayAddress) {
        final Function function = new Function(
                FUNC_SETGATEWAY, 
                Arrays.<Type>asList(new Address(gatewayAddress)),
                Collections.<TypeReference<?>>emptyList());
        return executeTransaction(function);
    }

    public void setGateway(String gatewayAddress, TransactionCallback callback) {
        final Function function = new Function(
                FUNC_SETGATEWAY, 
                Arrays.<Type>asList(new Address(gatewayAddress)),
                Collections.<TypeReference<?>>emptyList());
        asyncExecuteTransaction(function, callback);
    }

    public String getSignedTransactionForSetGateway(String gatewayAddress) {
        final Function function = new Function(
                FUNC_SETGATEWAY, 
                Arrays.<Type>asList(new Address(gatewayAddress)),
                Collections.<TypeReference<?>>emptyList());
        return createSignedTransaction(function);
    }

    public Tuple1<String> getSetGatewayInput(TransactionReceipt transactionReceipt) {
        String data = transactionReceipt.getInput().substring(10);
        final Function function = new Function(FUNC_SETGATEWAY, 
                Arrays.<Type>asList(), 
                Arrays.<TypeReference<?>>asList(new TypeReference<Address>() {}));
        List<Type> results = FunctionReturnDecoder.decode(data, function.getOutputParameters());
        return new Tuple1<String>(

                (String) results.get(0).getValue()
                );
    }

    public TransactionReceipt startTx(String srcAddress, String destBid, String srcChainCode, String destChainCode, BigInteger txType, byte[] payload, String extension, String remark, String version) {
        final Function function = new Function(
                FUNC_STARTTX, 
                Arrays.<Type>asList(new Address(srcAddress),
                new Utf8String(destBid),
                new Utf8String(srcChainCode),
                new Utf8String(destChainCode),
                new Uint8(txType),
                new DynamicBytes(payload),
                new Utf8String(extension),
                new Utf8String(remark),
                new Utf8String(version)),
                Collections.<TypeReference<?>>emptyList());
        return executeTransaction(function);
    }

    public void startTx(String srcAddress, String destBid, String srcChainCode, String destChainCode, BigInteger txType, byte[] payload, String extension, String remark, String version, TransactionCallback callback) {
        final Function function = new Function(
                FUNC_STARTTX, 
                Arrays.<Type>asList(new Address(srcAddress),
                new Utf8String(destBid),
                new Utf8String(srcChainCode),
                new Utf8String(destChainCode),
                new Uint8(txType),
                new DynamicBytes(payload),
                new Utf8String(extension),
                new Utf8String(remark),
                new Utf8String(version)),
                Collections.<TypeReference<?>>emptyList());
        asyncExecuteTransaction(function, callback);
    }

    public String getSignedTransactionForStartTx(String srcAddress, String destBid, String srcChainCode, String destChainCode, BigInteger txType, byte[] payload, String extension, String remark, String version) {
        final Function function = new Function(
                FUNC_STARTTX, 
                Arrays.<Type>asList(new Address(srcAddress),
                new Utf8String(destBid),
                new Utf8String(srcChainCode),
                new Utf8String(destChainCode),
                new Uint8(txType),
                new DynamicBytes(payload),
                new Utf8String(extension),
                new Utf8String(remark),
                new Utf8String(version)),
                Collections.<TypeReference<?>>emptyList());
        return createSignedTransaction(function);
    }

    public Tuple9<String, String, String, String, BigInteger, byte[], String, String, String> getStartTxInput(TransactionReceipt transactionReceipt) {
        String data = transactionReceipt.getInput().substring(10);
        final Function function = new Function(FUNC_STARTTX, 
                Arrays.<Type>asList(), 
                Arrays.<TypeReference<?>>asList(new TypeReference<Address>() {}, new TypeReference<Utf8String>() {}, new TypeReference<Utf8String>() {}, new TypeReference<Utf8String>() {}, new TypeReference<Uint8>() {}, new TypeReference<DynamicBytes>() {}, new TypeReference<Utf8String>() {}, new TypeReference<Utf8String>() {}, new TypeReference<Utf8String>() {}));
        List<Type> results = FunctionReturnDecoder.decode(data, function.getOutputParameters());
        return new Tuple9<String, String, String, String, BigInteger, byte[], String, String, String>(

                (String) results.get(0).getValue(), 
                (String) results.get(1).getValue(), 
                (String) results.get(2).getValue(), 
                (String) results.get(3).getValue(), 
                (BigInteger) results.get(4).getValue(), 
                (byte[]) results.get(5).getValue(), 
                (String) results.get(6).getValue(), 
                (String) results.get(7).getValue(), 
                (String) results.get(8).getValue()
                );
    }

    public TransactionReceipt takeOut(String crossTxNo, String to) {
        final Function function = new Function(
                FUNC_TAKEOUT, 
                Arrays.<Type>asList(new Utf8String(crossTxNo),
                new Address(to)),
                Collections.<TypeReference<?>>emptyList());
        return executeTransaction(function);
    }

    public void takeOut(String crossTxNo, String to, TransactionCallback callback) {
        final Function function = new Function(
                FUNC_TAKEOUT, 
                Arrays.<Type>asList(new Utf8String(crossTxNo),
                new Address(to)),
                Collections.<TypeReference<?>>emptyList());
        asyncExecuteTransaction(function, callback);
    }

    public String getSignedTransactionForTakeOut(String crossTxNo, String to) {
        final Function function = new Function(
                FUNC_TAKEOUT, 
                Arrays.<Type>asList(new Utf8String(crossTxNo),
                new Address(to)),
                Collections.<TypeReference<?>>emptyList());
        return createSignedTransaction(function);
    }

    public Tuple2<String, String> getTakeOutInput(TransactionReceipt transactionReceipt) {
        String data = transactionReceipt.getInput().substring(10);
        final Function function = new Function(FUNC_TAKEOUT, 
                Arrays.<Type>asList(), 
                Arrays.<TypeReference<?>>asList(new TypeReference<Utf8String>() {}, new TypeReference<Address>() {}));
        List<Type> results = FunctionReturnDecoder.decode(data, function.getOutputParameters());
        return new Tuple2<String, String>(

                (String) results.get(0).getValue(), 
                (String) results.get(1).getValue()
                );
    }

    public TransactionReceipt transfer(String to, BigInteger value) {
        final Function function = new Function(
                FUNC_TRANSFER, 
                Arrays.<Type>asList(new Address(to),
                new Uint256(value)),
                Collections.<TypeReference<?>>emptyList());
        return executeTransaction(function);
    }

    public void transfer(String to, BigInteger value, TransactionCallback callback) {
        final Function function = new Function(
                FUNC_TRANSFER, 
                Arrays.<Type>asList(new Address(to),
                new Uint256(value)),
                Collections.<TypeReference<?>>emptyList());
        asyncExecuteTransaction(function, callback);
    }

    public String getSignedTransactionForTransfer(String to, BigInteger value) {
        final Function function = new Function(
                FUNC_TRANSFER, 
                Arrays.<Type>asList(new Address(to),
                new Uint256(value)),
                Collections.<TypeReference<?>>emptyList());
        return createSignedTransaction(function);
    }

    public Tuple2<String, BigInteger> getTransferInput(TransactionReceipt transactionReceipt) {
        String data = transactionReceipt.getInput().substring(10);
        final Function function = new Function(FUNC_TRANSFER, 
                Arrays.<Type>asList(), 
                Arrays.<TypeReference<?>>asList(new TypeReference<Address>() {}, new TypeReference<Uint256>() {}));
        List<Type> results = FunctionReturnDecoder.decode(data, function.getOutputParameters());
        return new Tuple2<String, BigInteger>(

                (String) results.get(0).getValue(), 
                (BigInteger) results.get(1).getValue()
                );
    }

    public static LWX_CrossChainContract load(String contractAddress, Client client, CryptoKeyPair credential) {
        return new LWX_CrossChainContract(contractAddress, client, credential);
    }

    public static LWX_CrossChainContract deploy(Client client, CryptoKeyPair credential) throws ContractException {
        return deploy(LWX_CrossChainContract.class, client, credential, getBinary(client.getCryptoSuite()), "");
    }

    public static class AssetBurnEventEventResponse {
        public TransactionReceipt.Logs log;

        public String operation;

        public String from;

        public BigInteger value;
    }

    public static class AssetMintEventEventResponse {
        public TransactionReceipt.Logs log;

        public String operation;

        public String from;

        public String to;

        public BigInteger value;
    }

    public static class ApproveEventEventResponse {
        public TransactionReceipt.Logs log;

        public String operation;

        public BigInteger value;
    }

    public static class SendAckedEventEventResponse {
        public TransactionReceipt.Logs log;

        public String operation;

        public String cross_TxNo;

        public BigInteger txType;
    }

    public static class SendTxEventEventResponse {
        public TransactionReceipt.Logs log;

        public String operation;

        public String cross_TxNo;

        public BigInteger txType;
    }

    public static class SetChainCodeEventEventResponse {
        public TransactionReceipt.Logs log;

        public String operation;

        public String chain_Code;
    }

    public static class SetGatewayEventEventResponse {
        public TransactionReceipt.Logs log;

        public String operation;

        public String gateway_Address;
    }

    public static class StartTxEventEventResponse {
        public TransactionReceipt.Logs log;

        public String operation;

        public String cross_TxNo;

        public BigInteger txType;
    }

    public static class TakeOutEventEventResponse {
        public TransactionReceipt.Logs log;

        public String operation;

        public String to;
    }

    public static class TransferEventEventResponse {
        public TransactionReceipt.Logs log;

        public String operation;

        public BigInteger value;
    }
}
