# Supplementary material for: A secure cross-domain interaction scheme for blockchain-based intelligent transportation systems
Source: PeerJ Comput Sci. 2023 Nov 15;9:e1678. doi: 10.7717/peerj-cs.1678 (PMC10703034; doi:10.7717/peerj-cs.1678)
Supplement: Supplemental Information 2 [file peerj-cs-09-1678-s002.zip › src/main/resources/abi/CrossChainContract.abi]

[{"anonymous":false,"inputs":[{"indexed":false,"internalType":"string","name":"operation","type":"string"},{"indexed":false,"internalType":"address","name":"from","type":"address"},{"indexed":false,"internalType":"uint256","name":"value","type":"uint256"}],"name":"AssetBurnEvent","type":"event"},{"anonymous":false,"inputs":[{"indexed":false,"internalType":"string","name":"operation","type":"string"},{"indexed":false,"internalType":"address","name":"from","type":"address"},{"indexed":false,"internalType":"address","name":"to","type":"address"},{"indexed":false,"internalType":"uint256","name":"value","type":"uint256"}],"name":"AssetMintEvent","type":"event"},{"anonymous":false,"inputs":[{"indexed":false,"internalType":"string","name":"operation","type":"string"},{"indexed":false,"internalType":"uint256","name":"value","type":"uint256"}],"name":"approveEvent","type":"event"},{"anonymous":false,"inputs":[{"indexed":false,"internalType":"string","name":"operation","type":"string"},{"indexed":false,"internalType":"string","name":"cross_TxNo","type":"string"},{"indexed":false,"internalType":"uint8","name":"txType","type":"uint8"}],"name":"sendAckedEvent","type":"event"},{"anonymous":false,"inputs":[{"indexed":false,"internalType":"string","name":"operation","type":"string"},{"indexed":false,"internalType":"string","name":"cross_TxNo","type":"string"},{"indexed":false,"internalType":"uint8","name":"txType","type":"uint8"}],"name":"sendTxEvent","type":"event"},{"anonymous":false,"inputs":[{"indexed":false,"internalType":"string","name":"operation","type":"string"},{"indexed":false,"internalType":"string","name":"chain_Code","type":"string"}],"name":"setChainCodeEvent","type":"event"},{"anonymous":false,"inputs":[{"indexed":false,"internalType":"string","name":"operation","type":"string"},{"indexed":false,"internalType":"address","name":"gateway_Address","type":"address"}],"name":"setGatewayEvent","type":"event"},{"anonymous":false,"inputs":[{"indexed":false,"internalType":"string","name":"operation","type":"string"},{"indexed":false,"internalType":"string","name":"cross_TxNo","type":"string"},{"indexed":false,"internalType":"uint8","name":"txType","type":"uint8"}],"name":"startTxEvent","type":"event"},{"anonymous":false,"inputs":[{"indexed":false,"internalType":"string","name":"operation","type":"string"},{"indexed":false,"internalType":"address","name":"to","type":"address"}],"name":"takeOutEvent","type":"event"},{"anonymous":false,"inputs":[{"indexed":false,"internalType":"string","name":"operation","type":"string"},{"indexed":false,"internalType":"uint256","name":"value","type":"uint256"}],"name":"transferEvent","type":"event"},{"inputs":[{"internalType":"address","name":"from","type":"address"},{"internalType":"address","name":"to","type":"address"},{"internalType":"uint256","name":"value","type":"uint256"}],"name":"approve","outputs":[],"stateMutability":"nonpayable","type":"function"},{"inputs":[{"internalType":"address","name":"addr","type":"address"}],"name":"balanceOf","outputs":[{"internalType":"uint256","name":"","type":"uint256"}],"stateMutability":"view","type":"function"},{"inputs":[{"internalType":"address","name":"owner","type":"address"},{"internalType":"address","name":"spender","type":"address"}],"name":"getAllowance","outputs":[{"internalType":"uint256","name":"","type":"uint256"}],"stateMutability":"view","type":"function"},{"inputs":[{"internalType":"string","name":"crossTxNo","type":"string"}],"name":"getCrossTx","outputs":[{"internalType":"bytes","name":"","type":"bytes"},{"internalType":"bytes","name":"","type":"bytes"},{"internalType":"enum Storage.TxResultEnum","name":"","type":"uint8"},{"internalType":"enum Storage.TxRefundedEnum","name":"","type":"uint8"},{"internalType":"enum Storage.TxOriginEnum","name":"","type":"uint8"},{"internalType":"bytes","name":"","type":"bytes"},{"internalType":"bytes","name":"","type":"bytes"},{"internalType":"bytes","name":"","type":"bytes"}],"stateMutability":"view","type":"function"},{"inputs":[],"name":"getVersion","outputs":[{"internalType":"string","name":"","type":"string"}],"stateMutability":"view","type":"function"},{"inputs":[{"internalType":"address","name":"crossChainAdd","type":"address"}],"name":"initialize","outputs":[],"stateMutability":"nonpayable","type":"function"},{"inputs":[{"internalType":"string","name":"crossTxNo","type":"string"},{"internalType":"enum Storage.TxResultEnum","name":"result","type":"uint8"},{"internalType":"string","name":"version","type":"string"},{"internalType":"bytes","name":"proof","type":"bytes"}],"name":"sendAcked","outputs":[],"stateMutability":"nonpayable","type":"function"},{"inputs":[{"internalType":"string","name":"srcBid","type":"string"},{"internalType":"address payable","name":"destAddress","type":"address"},{"internalType":"string","name":"srcChainCode","type":"string"},{"internalType":"string","name":"destChainCode","type":"string"},{"internalType":"uint8","name":"txType","type":"uint8"},{"internalType":"string","name":"crossTxNo","type":"string"},{"internalType":"bytes","name":"payload","type":"bytes"},{"internalType":"string","name":"extension","type":"string"},{"internalType":"string","name":"remark","type":"string"},{"internalType":"string","name":"version","type":"string"},{"internalType":"bytes","name":"proof","type":"bytes"}],"name":"sendTx","outputs":[],"stateMutability":"payable","type":"function"},{"inputs":[{"internalType":"string","name":"chainCode","type":"string"}],"name":"setChainCode","outputs":[],"stateMutability":"nonpayable","type":"function"},{"inputs":[{"internalType":"address","name":"gatewayAddress","type":"address"}],"name":"setGateway","outputs":[],"stateMutability":"nonpayable","type":"function"},{"inputs":[{"internalType":"address","name":"srcAddress","type":"address"},{"internalType":"string","name":"destBid","type":"string"},{"internalType":"string","name":"srcChainCode","type":"string"},{"internalType":"string","name":"destChainCode","type":"string"},{"internalType":"uint8","name":"txType","type":"uint8"},{"internalType":"bytes","name":"payload","type":"bytes"},{"internalType":"string","name":"extension","type":"string"},{"internalType":"string","name":"remark","type":"string"},{"internalType":"string","name":"version","type":"string"}],"name":"startTx","outputs":[],"stateMutability":"payable","type":"function"},{"inputs":[{"internalType":"string","name":"crossTxNo","type":"string"},{"internalType":"address payable","name":"to","type":"address"}],"name":"takeOut","outputs":[],"stateMutability":"nonpayable","type":"function"},{"inputs":[{"internalType":"address","name":"to","type":"address"},{"internalType":"uint256","name":"value","type":"uint256"}],"name":"transfer","outputs":[],"stateMutability":"nonpayable","type":"function"}]
