# Supplementary material for: A secure cross-domain interaction scheme for blockchain-based intelligent transportation systems
Source: PeerJ Comput Sci. 2023 Nov 15;9:e1678. doi: 10.7717/peerj-cs.1678 (PMC10703034; doi:10.7717/peerj-cs.1678)
Supplement: Supplemental Information 2 [file peerj-cs-09-1678-s002.zip › src/main/resources/abi/HelloWorld.abi]

[{"inputs":[],"stateMutability":"nonpayable","type":"constructor"},{"inputs":[],"name":"get","outputs":[{"internalType":"string","name":"","type":"string"}],"stateMutability":"view","type":"function"},{"inputs":[{"internalType":"string","name":"n","type":"string"}],"name":"set","outputs":[],"stateMutability":"nonpayable","type":"function"}]
