# Supplementary material for: A secure cross-domain interaction scheme for blockchain-based intelligent transportation systems
Source: PeerJ Comput Sci. 2023 Nov 15;9:e1678. doi: 10.7717/peerj-cs.1678 (PMC10703034; doi:10.7717/peerj-cs.1678)
Supplement: Supplemental Information 2 [file peerj-cs-09-1678-s002.zip › src/main/resources/abi/LWX_Storage.abi]

[{"anonymous":false,"inputs":[{"indexed":false,"internalType":"string","name":"operation","type":"string"},{"indexed":false,"internalType":"address","name":"from","type":"address"},{"indexed":false,"internalType":"uint256","name":"value","type":"uint256"}],"name":"AssetBurnEvent","type":"event"},{"anonymous":false,"inputs":[{"indexed":false,"internalType":"string","name":"operation","type":"string"},{"indexed":false,"internalType":"address","name":"from","type":"address"},{"indexed":false,"internalType":"address","name":"to","type":"address"},{"indexed":false,"internalType":"uint256","name":"value","type":"uint256"}],"name":"AssetMintEvent","type":"event"},{"anonymous":false,"inputs":[{"indexed":false,"internalType":"string","name":"operation","type":"string"},{"indexed":false,"internalType":"uint256","name":"value","type":"uint256"}],"name":"approveEvent","type":"event"},{"anonymous":false,"inputs":[{"indexed":false,"internalType":"string","name":"operation","type":"string"},{"indexed":false,"internalType":"string","name":"cross_TxNo","type":"string"},{"indexed":false,"internalType":"uint8","name":"txType","type":"uint8"}],"name":"sendAckedEvent","type":"event"},{"anonymous":false,"inputs":[{"indexed":false,"internalType":"string","name":"operation","type":"string"},{"indexed":false,"internalType":"string","name":"cross_TxNo","type":"string"},{"indexed":false,"internalType":"uint8","name":"txType","type":"uint8"}],"name":"sendTxEvent","type":"event"},{"anonymous":false,"inputs":[{"indexed":false,"internalType":"string","name":"operation","type":"string"},{"indexed":false,"internalType":"string","name":"chain_Code","type":"string"}],"name":"setChainCodeEvent","type":"event"},{"anonymous":false,"inputs":[{"indexed":false,"internalType":"string","name":"operation","type":"string"},{"indexed":false,"internalType":"address","name":"gateway_Address","type":"address"}],"name":"setGatewayEvent","type":"event"},{"anonymous":false,"inputs":[{"indexed":false,"internalType":"string","name":"operation","type":"string"},{"indexed":false,"internalType":"string","name":"cross_TxNo","type":"string"},{"indexed":false,"internalType":"uint8","name":"txType","type":"uint8"}],"name":"startTxEvent","type":"event"},{"anonymous":false,"inputs":[{"indexed":false,"internalType":"string","name":"operation","type":"string"},{"indexed":false,"internalType":"address","name":"to","type":"address"}],"name":"takeOutEvent","type":"event"},{"anonymous":false,"inputs":[{"indexed":false,"internalType":"string","name":"operation","type":"string"},{"indexed":false,"internalType":"uint256","name":"value","type":"uint256"}],"name":"transferEvent","type":"event"}]
