# Supplementary material for: A secure cross-domain interaction scheme for blockchain-based intelligent transportation systems
Source: PeerJ Comput Sci. 2023 Nov 15;9:e1678. doi: 10.7717/peerj-cs.1678 (PMC10703034; doi:10.7717/peerj-cs.1678)
Supplement: Supplemental Information 2 [file peerj-cs-09-1678-s002.zip › src/main/resources/abi/sm/Table.abi]

[{"inputs":[{"internalType":"string","name":"","type":"string"},{"internalType":"contract Entry","name":"","type":"address"}],"name":"insert","outputs":[{"internalType":"int256","name":"","type":"int256"}],"stateMutability":"nonpayable","type":"function"},{"inputs":[],"name":"newCondition","outputs":[{"internalType":"contract Condition","name":"","type":"address"}],"stateMutability":"view","type":"function"},{"inputs":[],"name":"newEntry","outputs":[{"internalType":"contract Entry","name":"","type":"address"}],"stateMutability":"view","type":"function"},{"inputs":[{"internalType":"string","name":"","type":"string"},{"internalType":"contract Condition","name":"","type":"address"}],"name":"remove","outputs":[{"internalType":"int256","name":"","type":"int256"}],"stateMutability":"nonpayable","type":"function"},{"inputs":[{"internalType":"string","name":"","type":"string"},{"internalType":"contract Condition","name":"","type":"address"}],"name":"select","outputs":[{"internalType":"contract Entries","name":"","type":"address"}],"stateMutability":"view","type":"function"},{"inputs":[{"internalType":"string","name":"","type":"string"},{"internalType":"contract Entry","name":"","type":"address"},{"internalType":"contract Condition","name":"","type":"address"}],"name":"update","outputs":[{"internalType":"int256","name":"","type":"int256"}],"stateMutability":"nonpayable","type":"function"}]
