# Supplementary material for: A secure cross-domain interaction scheme for blockchain-based intelligent transportation systems
Source: PeerJ Comput Sci. 2023 Nov 15;9:e1678. doi: 10.7717/peerj-cs.1678 (PMC10703034; doi:10.7717/peerj-cs.1678)
Supplement: Supplemental Information 2 [file peerj-cs-09-1678-s002.zip › src/main/resources/abi/sm/TableTest.abi]

[{"inputs":[],"stateMutability":"nonpayable","type":"constructor"},{"anonymous":false,"inputs":[{"indexed":false,"internalType":"int256","name":"count","type":"int256"}],"name":"CreateResult","type":"event"},{"anonymous":false,"inputs":[{"indexed":false,"internalType":"int256","name":"count","type":"int256"}],"name":"InsertResult","type":"event"},{"anonymous":false,"inputs":[{"indexed":false,"internalType":"int256","name":"count","type":"int256"}],"name":"RemoveResult","type":"event"},{"anonymous":false,"inputs":[{"indexed":false,"internalType":"int256","name":"count","type":"int256"}],"name":"UpdateResult","type":"event"},{"inputs":[{"internalType":"string","name":"name","type":"string"},{"internalType":"int256","name":"item_id","type":"int256"},{"internalType":"string","name":"item_name","type":"string"}],"name":"insert","outputs":[{"internalType":"int256","name":"","type":"int256"}],"stateMutability":"nonpayable","type":"function"},{"inputs":[{"internalType":"string","name":"name","type":"string"},{"internalType":"int256","name":"item_id","type":"int256"}],"name":"remove","outputs":[{"internalType":"int256","name":"","type":"int256"}],"stateMutability":"nonpayable","type":"function"},{"inputs":[{"internalType":"string","name":"name","type":"string"}],"name":"select","outputs":[{"internalType":"string[]","name":"","type":"string[]"},{"internalType":"int256[]","name":"","type":"int256[]"},{"internalType":"string[]","name":"","type":"string[]"}],"stateMutability":"view","type":"function"},{"inputs":[{"internalType":"string","name":"name","type":"string"},{"internalType":"int256","name":"item_id","type":"int256"},{"internalType":"string","name":"item_name","type":"string"}],"name":"update","outputs":[{"internalType":"int256","name":"","type":"int256"}],"stateMutability":"nonpayable","type":"function"}]
