# Supplementary material for: A secure cross-domain interaction scheme for blockchain-based intelligent transportation systems
Source: PeerJ Comput Sci. 2023 Nov 15;9:e1678. doi: 10.7717/peerj-cs.1678 (PMC10703034; doi:10.7717/peerj-cs.1678)
Supplement: Supplemental Information 2 [file peerj-cs-09-1678-s002.zip › src/main/resources/applicationContext.xml]

<?xml version="1.0" encoding="UTF-8" ?>

<beans xmlns="http://www.springframework.org/schema/beans"
       xmlns:xsi="http://www.w3.org/2001/XMLSchema-instance"
       xsi:schemaLocation="http://www.springframework.org/schema/beans
    http://www.springframework.org/schema/beans/spring-beans-4.0.xsd">
    <bean id="defaultConfigProperty" class="org.fisco.bcos.sdk.config.model.ConfigProperty">
<!--        证书配置-->
        <property name="cryptoMaterial">
            <map>
                <entry key="certPath" value="conf" />
            </map>
        </property>
<!--        网络连接配置-->
        <property name="network">
            <map>
                <entry key="peers">
                    <list>
<!--                        搭链时的设置的jsonrpc_listen_ip 和channel_port  若有修改，则需要改动-->
                        <value>192.168.6.130:20200</value>
                        <value>192.168.6.130:20201</value>
                    </list>
                </entry>
            </map>
        </property>
<!--        账户配置-->
        <property name="account">
            <map>
                <entry key="keyStoreDir" value="account" />
                <entry key="accountAddress" value="" />
                <entry key="accountFileFormat" value="pem" />
                <entry key="password" value="" />
                <entry key="accountFilePath" value="" />
            </map>
        </property>
<!--        线程池配置-->
        <property name="threadPool">
            <map>
                <entry key="channelProcessorThreadSize" value="16" />
                <entry key="receiptProcessorThreadSize" value="16" />
                <entry key="maxBlockingQueueSize" value="102400" />
            </map>
        </property>
    </bean>

    <bean id="defaultConfigOption" class="org.fisco.bcos.sdk.config.ConfigOption">
        <constructor-arg name="configProperty">
            <ref bean="defaultConfigProperty"/>
        </constructor-arg>
    </bean>

    <bean id="bcosSDK" class="org.fisco.bcos.sdk.BcosSDK">
        <constructor-arg name="configOption">
            <ref bean="defaultConfigOption"/>
        </constructor-arg>
    </bean>
</beans>
