# Supplementary material for: A secure cross-domain interaction scheme for blockchain-based intelligent transportation systems
Source: PeerJ Comput Sci. 2023 Nov 15;9:e1678. doi: 10.7717/peerj-cs.1678 (PMC10703034; doi:10.7717/peerj-cs.1678)
Supplement: Supplemental Information 2 [file peerj-cs-09-1678-s002.zip › src/main/resources/conf/ca.crt]

-----BEGIN CERTIFICATE-----
MIIBZDCCAQoCFHQrooUsFeaxjUv+DSG9z950pQ13MAoGCCqGSM49BAMCMDUxDjAM
BgNVBAMMBWNoYWluMRMwEQYDVQQKDApmaXNjby1iY29zMQ4wDAYDVQQLDAVjaGFp
bjAgFw0yMjA0MTEwMjQ3NTFaGA8yMTIyMDMxODAyNDc1MVowNTEOMAwGA1UEAwwF
Y2hhaW4xEzARBgNVBAoMCmZpc2NvLWJjb3MxDjAMBgNVBAsMBWNoYWluMFYwEAYH
KoZIzj0CAQYFK4EEAAoDQgAEmRkjF18v+JPHfdTk5PM/iigyoQEqo9GIP9moI6Vh
YCoLgRGGS5cs9bJf0oDlypeeduBI8b8k+KdnCAM2EEOQ/TAKBggqhkjOPQQDAgNI
ADBFAiARUq27VK9KcqQKnBgjcDxColj01xOItDJfgZmyCO7GMAIhAL/u15LxlXu5
Ql02ox+AeEcNPm73EU6uF7u77PLv3rwg
-----END CERTIFICATE-----
