# Supplementary material for: A secure cross-domain interaction scheme for blockchain-based intelligent transportation systems
Source: PeerJ Comput Sci. 2023 Nov 15;9:e1678. doi: 10.7717/peerj-cs.1678 (PMC10703034; doi:10.7717/peerj-cs.1678)
Supplement: Supplemental Information 2 [file peerj-cs-09-1678-s002.zip › src/main/resources/conf/sdk.crt]

-----BEGIN CERTIFICATE-----
MIIBgjCCASmgAwIBAgIUQMUHlD9eVrLUNwdctGwQUXYQvo0wCgYIKoZIzj0EAwIw
NzEPMA0GA1UEAwwGYWdlbmN5MRMwEQYDVQQKDApmaXNjby1iY29zMQ8wDQYDVQQL
DAZhZ2VuY3kwIBcNMjIwNDExMDI0NzUxWhgPMjEyMjAzMTgwMjQ3NTFaMDExDDAK
BgNVBAMMA3NkazETMBEGA1UECgwKZmlzY28tYmNvczEMMAoGA1UECwwDc2RrMFYw
EAYHKoZIzj0CAQYFK4EEAAoDQgAE6kFuTvO1CDnqHT5vIsus/okomsXQ31hPmvtz
A4dHo+2o3VzDkbB+nYRXzpN6KUJYzdeq3D/07kZI3nKC/c4nfqMaMBgwCQYDVR0T
BAIwADALBgNVHQ8EBAMCBeAwCgYIKoZIzj0EAwIDRwAwRAIgPVShev2QUiUr4o6Z
cyfmQ1y6Jt+uiNGo0+XLYwpcXLICIDQnH0s1OqfpJcGBGMizwJ6bDsr+yyCEUvoh
xw6FC97l
-----END CERTIFICATE-----
-----BEGIN CERTIFICATE-----
MIIBezCCASGgAwIBAgIUP1u5ZEp4sJJjqYROB/A/N3K8pbkwCgYIKoZIzj0EAwIw
NTEOMAwGA1UEAwwFY2hhaW4xEzARBgNVBAoMCmZpc2NvLWJjb3MxDjAMBgNVBAsM
BWNoYWluMB4XDTIyMDQxMTAyNDc1MVoXDTMyMDQwODAyNDc1MVowNzEPMA0GA1UE
AwwGYWdlbmN5MRMwEQYDVQQKDApmaXNjby1iY29zMQ8wDQYDVQQLDAZhZ2VuY3kw
VjAQBgcqhkjOPQIBBgUrgQQACgNCAASIHnei41yu6ABTuS004J57s8LgBgqp+54u
2iIwUcmsQ99kMKbU50gM3mbLcJmsLS5w6q+++YGfotsVlOw46y/PoxAwDjAMBgNV
HRMEBTADAQH/MAoGCCqGSM49BAMCA0gAMEUCIBTevqKLzygz6gCiQcXgY8E4N9kO
ztgqz0mpzFdnd8MYAiEAw8J2+M+Vt0d/BPjGtfEvczEX1KHLVVw+FjVPNRKe6sk=
-----END CERTIFICATE-----
-----BEGIN CERTIFICATE-----
MIIBZDCCAQoCFHQrooUsFeaxjUv+DSG9z950pQ13MAoGCCqGSM49BAMCMDUxDjAM
BgNVBAMMBWNoYWluMRMwEQYDVQQKDApmaXNjby1iY29zMQ4wDAYDVQQLDAVjaGFp
bjAgFw0yMjA0MTEwMjQ3NTFaGA8yMTIyMDMxODAyNDc1MVowNTEOMAwGA1UEAwwF
Y2hhaW4xEzARBgNVBAoMCmZpc2NvLWJjb3MxDjAMBgNVBAsMBWNoYWluMFYwEAYH
KoZIzj0CAQYFK4EEAAoDQgAEmRkjF18v+JPHfdTk5PM/iigyoQEqo9GIP9moI6Vh
YCoLgRGGS5cs9bJf0oDlypeeduBI8b8k+KdnCAM2EEOQ/TAKBggqhkjOPQQDAgNI
ADBFAiARUq27VK9KcqQKnBgjcDxColj01xOItDJfgZmyCO7GMAIhAL/u15LxlXu5
Ql02ox+AeEcNPm73EU6uF7u77PLv3rwg
-----END CERTIFICATE-----
