# Supplementary material for: A secure cross-domain interaction scheme for blockchain-based intelligent transportation systems
Source: PeerJ Comput Sci. 2023 Nov 15;9:e1678. doi: 10.7717/peerj-cs.1678 (PMC10703034; doi:10.7717/peerj-cs.1678)
Supplement: Supplemental Information 2 [file peerj-cs-09-1678-s002.zip › src/main/resources/conf/sdk.publickey]

ea416e4ef3b50839ea1d3e6f22cbacfe89289ac5d0df584f9afb73038747a3eda8dd5cc391b07e9d8457ce937a294258cdd7aadc3ff4ee4648de7282fdce277e
