# Supplementary material for: A secure cross-domain interaction scheme for blockchain-based intelligent transportation systems
Source: PeerJ Comput Sci. 2023 Nov 15;9:e1678. doi: 10.7717/peerj-cs.1678 (PMC10703034; doi:10.7717/peerj-cs.1678)
Supplement: Supplemental Information 2 [file peerj-cs-09-1678-s002.zip › src/main/resources/crypto-config/ordererOrganizations/example.com/ca/ca.example.com-cert.pem]

-----BEGIN CERTIFICATE-----
MIICPTCCAeOgAwIBAgIQQHVXgB+LrIMB3QB2hGTtKTAKBggqhkjOPQQDAjBpMQsw
CQYDVQQGEwJVUzETMBEGA1UECBMKQ2FsaWZvcm5pYTEWMBQGA1UEBxMNU2FuIEZy
YW5jaXNjbzEUMBIGA1UEChMLZXhhbXBsZS5jb20xFzAVBgNVBAMTDmNhLmV4YW1w
bGUuY29tMB4XDTIyMTEwNzEyMDgwMFoXDTMyMTEwNDEyMDgwMFowaTELMAkGA1UE
BhMCVVMxEzARBgNVBAgTCkNhbGlmb3JuaWExFjAUBgNVBAcTDVNhbiBGcmFuY2lz
Y28xFDASBgNVBAoTC2V4YW1wbGUuY29tMRcwFQYDVQQDEw5jYS5leGFtcGxlLmNv
bTBZMBMGByqGSM49AgEGCCqGSM49AwEHA0IABEoif/XrQCrZL6kYBlQpdMD43531
D22kRLgbO1kg5/hWcFxfr/5nbG93Rb/JlfdMtNLFF2nPJccH3xvqMQIj2xajbTBr
MA4GA1UdDwEB/wQEAwIBpjAdBgNVHSUEFjAUBggrBgEFBQcDAgYIKwYBBQUHAwEw
DwYDVR0TAQH/BAUwAwEB/zApBgNVHQ4EIgQg0q1NUq4UkHgqzYjWU+PgEuvyBHyR
Sow5P00uc8njsYswCgYIKoZIzj0EAwIDSAAwRQIhAJOF6BtorHMz7Y5jC+qJg7XX
Z2lF+FORQzaFIL5DSxBOAiAm23t5eW8Vb4Dv0O18+R+MSIRQ6PCGcgpW/jOjJmuz
GQ==
-----END CERTIFICATE-----
