# Supplementary material for: A secure cross-domain interaction scheme for blockchain-based intelligent transportation systems
Source: PeerJ Comput Sci. 2023 Nov 15;9:e1678. doi: 10.7717/peerj-cs.1678 (PMC10703034; doi:10.7717/peerj-cs.1678)
Supplement: Supplemental Information 2 [file peerj-cs-09-1678-s002.zip › src/main/resources/crypto-config/ordererOrganizations/example.com/ca/priv_sk]

-----BEGIN PRIVATE KEY-----
MIGHAgEAMBMGByqGSM49AgEGCCqGSM49AwEHBG0wawIBAQQg8pmXAl1h20xORExG
S5Wfsz4RD+sfdQkaCvhsPw4M4OGhRANCAARKIn/160Aq2S+pGAZUKXTA+N+d9Q9t
pES4GztZIOf4VnBcX6/+Z2xvd0W/yZX3TLTSxRdpzyXHB98b6jECI9sW
-----END PRIVATE KEY-----
