# Supplementary material for: A secure cross-domain interaction scheme for blockchain-based intelligent transportation systems
Source: PeerJ Comput Sci. 2023 Nov 15;9:e1678. doi: 10.7717/peerj-cs.1678 (PMC10703034; doi:10.7717/peerj-cs.1678)
Supplement: Supplemental Information 2 [file peerj-cs-09-1678-s002.zip › src/main/resources/crypto-config/ordererOrganizations/example.com/msp/tlscacerts/tlsca.example.com-cert.pem]

-----BEGIN CERTIFICATE-----
MIICQzCCAeqgAwIBAgIRANyE/u20cce+8Vg25zoaPIwwCgYIKoZIzj0EAwIwbDEL
MAkGA1UEBhMCVVMxEzARBgNVBAgTCkNhbGlmb3JuaWExFjAUBgNVBAcTDVNhbiBG
cmFuY2lzY28xFDASBgNVBAoTC2V4YW1wbGUuY29tMRowGAYDVQQDExF0bHNjYS5l
eGFtcGxlLmNvbTAeFw0yMjExMDcxMjA4MDBaFw0zMjExMDQxMjA4MDBaMGwxCzAJ
BgNVBAYTAlVTMRMwEQYDVQQIEwpDYWxpZm9ybmlhMRYwFAYDVQQHEw1TYW4gRnJh
bmNpc2NvMRQwEgYDVQQKEwtleGFtcGxlLmNvbTEaMBgGA1UEAxMRdGxzY2EuZXhh
bXBsZS5jb20wWTATBgcqhkjOPQIBBggqhkjOPQMBBwNCAAR9SjqTShrfcIyZJCQa
ZJLPLh7UqVB6lqcVwtptzUT3TSWzF1j/yvY7C0HNyS/X2qd6rnHd1j1bzYRS5NqX
bZ58o20wazAOBgNVHQ8BAf8EBAMCAaYwHQYDVR0lBBYwFAYIKwYBBQUHAwIGCCsG
AQUFBwMBMA8GA1UdEwEB/wQFMAMBAf8wKQYDVR0OBCIEIIP607RFLAmYiLi3fw+U
eFjRXFgk8hE3lu7OlofitWw4MAoGCCqGSM49BAMCA0cAMEQCIDw9RyR/3cID2o58
kEUuXGRq+rfNev3I5dIk4/Z2NMJ4AiA7CR9e/j5qBm/L9vhnIpXAknGof/1S2phR
esEUY41QFg==
-----END CERTIFICATE-----
