# Supplementary material for: A secure cross-domain interaction scheme for blockchain-based intelligent transportation systems
Source: PeerJ Comput Sci. 2023 Nov 15;9:e1678. doi: 10.7717/peerj-cs.1678 (PMC10703034; doi:10.7717/peerj-cs.1678)
Supplement: Supplemental Information 2 [file peerj-cs-09-1678-s002.zip › src/main/resources/crypto-config/ordererOrganizations/example.com/orderers/orderer.example.com/msp/keystore/priv_sk]

-----BEGIN PRIVATE KEY-----
MIGHAgEAMBMGByqGSM49AgEGCCqGSM49AwEHBG0wawIBAQQgvjSCH9BBHIJ1TMMP
N6m8VeYahvb+DPaCSS9a2ZsFN5ahRANCAATAtGczscg/Pu1JCDx4w7zPeLSRw6wG
Z0PkhGImVJfE+SvF19USYXcO2sndjFGbUiEL9IB8tBnzqxp4cgVnGHzP
-----END PRIVATE KEY-----
