# Supplementary material for: A secure cross-domain interaction scheme for blockchain-based intelligent transportation systems
Source: PeerJ Comput Sci. 2023 Nov 15;9:e1678. doi: 10.7717/peerj-cs.1678 (PMC10703034; doi:10.7717/peerj-cs.1678)
Supplement: Supplemental Information 2 [file peerj-cs-09-1678-s002.zip › src/main/resources/crypto-config/ordererOrganizations/example.com/orderers/orderer.example.com/msp/signcerts/orderer.example.com-cert.pem]

-----BEGIN CERTIFICATE-----
MIICHjCCAcSgAwIBAgIQe8jkT6o5vnRTA4C8DADLWDAKBggqhkjOPQQDAjBpMQsw
CQYDVQQGEwJVUzETMBEGA1UECBMKQ2FsaWZvcm5pYTEWMBQGA1UEBxMNU2FuIEZy
YW5jaXNjbzEUMBIGA1UEChMLZXhhbXBsZS5jb20xFzAVBgNVBAMTDmNhLmV4YW1w
bGUuY29tMB4XDTIyMTEwNzEyMDgwMFoXDTMyMTEwNDEyMDgwMFowajELMAkGA1UE
BhMCVVMxEzARBgNVBAgTCkNhbGlmb3JuaWExFjAUBgNVBAcTDVNhbiBGcmFuY2lz
Y28xEDAOBgNVBAsTB29yZGVyZXIxHDAaBgNVBAMTE29yZGVyZXIuZXhhbXBsZS5j
b20wWTATBgcqhkjOPQIBBggqhkjOPQMBBwNCAATAtGczscg/Pu1JCDx4w7zPeLSR
w6wGZ0PkhGImVJfE+SvF19USYXcO2sndjFGbUiEL9IB8tBnzqxp4cgVnGHzPo00w
SzAOBgNVHQ8BAf8EBAMCB4AwDAYDVR0TAQH/BAIwADArBgNVHSMEJDAigCDSrU1S
rhSQeCrNiNZT4+AS6/IEfJFKjDk/TS5zyeOxizAKBggqhkjOPQQDAgNIADBFAiEA
vhLorquhOD0Z8ItSGGiSY0oYuWSPIUArPAKVNN+kbZACIEDNAB3j9LxmhFtMtMGW
uL1Qf1zD+Dx77A/+L6/8AmSM
-----END CERTIFICATE-----
