# Supplementary material for: A secure cross-domain interaction scheme for blockchain-based intelligent transportation systems
Source: PeerJ Comput Sci. 2023 Nov 15;9:e1678. doi: 10.7717/peerj-cs.1678 (PMC10703034; doi:10.7717/peerj-cs.1678)
Supplement: Supplemental Information 2 [file peerj-cs-09-1678-s002.zip › src/main/resources/crypto-config/ordererOrganizations/example.com/orderers/orderer.example.com/tls/server.crt]

-----BEGIN CERTIFICATE-----
MIICZTCCAgugAwIBAgIRAJAo0DyaNBLpxnwC32qR/pUwCgYIKoZIzj0EAwIwbDEL
MAkGA1UEBhMCVVMxEzARBgNVBAgTCkNhbGlmb3JuaWExFjAUBgNVBAcTDVNhbiBG
cmFuY2lzY28xFDASBgNVBAoTC2V4YW1wbGUuY29tMRowGAYDVQQDExF0bHNjYS5l
eGFtcGxlLmNvbTAeFw0yMjExMDcxMjA4MDBaFw0zMjExMDQxMjA4MDBaMFgxCzAJ
BgNVBAYTAlVTMRMwEQYDVQQIEwpDYWxpZm9ybmlhMRYwFAYDVQQHEw1TYW4gRnJh
bmNpc2NvMRwwGgYDVQQDExNvcmRlcmVyLmV4YW1wbGUuY29tMFkwEwYHKoZIzj0C
AQYIKoZIzj0DAQcDQgAEMfddOS76P6Ktk1kRZz5JY5d/PgdDOOA6GebJYBsjBAdd
p5O4ZdY6XCRKdm+OwRdx0LcsRGKIHRKHPYv3cbyJbaOBoTCBnjAOBgNVHQ8BAf8E
BAMCBaAwHQYDVR0lBBYwFAYIKwYBBQUHAwEGCCsGAQUFBwMCMAwGA1UdEwEB/wQC
MAAwKwYDVR0jBCQwIoAgg/rTtEUsCZiIuLd/D5R4WNFcWCTyETeW7s6Wh+K1bDgw
MgYDVR0RBCswKYITb3JkZXJlci5leGFtcGxlLmNvbYIHb3JkZXJlcoIJbG9jYWxo
b3N0MAoGCCqGSM49BAMCA0gAMEUCIQD+OVTTSj+PRJtCBaHluVgWblA00G3pTDnb
lKsB1tGRhwIgDIAr0N5oVUdjE+pHBFmVlrWd7scoxtjsYyRqVbPnaVk=
-----END CERTIFICATE-----
