# Supplementary material for: A secure cross-domain interaction scheme for blockchain-based intelligent transportation systems
Source: PeerJ Comput Sci. 2023 Nov 15;9:e1678. doi: 10.7717/peerj-cs.1678 (PMC10703034; doi:10.7717/peerj-cs.1678)
Supplement: Supplemental Information 2 [file peerj-cs-09-1678-s002.zip › src/main/resources/crypto-config/ordererOrganizations/example.com/users/Admin@example.com/msp/signcerts/Admin@example.com-cert.pem]

-----BEGIN CERTIFICATE-----
MIICGTCCAcCgAwIBAgIQUReCj0rBQCv4eqOlHAg5mDAKBggqhkjOPQQDAjBpMQsw
CQYDVQQGEwJVUzETMBEGA1UECBMKQ2FsaWZvcm5pYTEWMBQGA1UEBxMNU2FuIEZy
YW5jaXNjbzEUMBIGA1UEChMLZXhhbXBsZS5jb20xFzAVBgNVBAMTDmNhLmV4YW1w
bGUuY29tMB4XDTIyMTEwNzEyMDgwMFoXDTMyMTEwNDEyMDgwMFowZjELMAkGA1UE
BhMCVVMxEzARBgNVBAgTCkNhbGlmb3JuaWExFjAUBgNVBAcTDVNhbiBGcmFuY2lz
Y28xDjAMBgNVBAsTBWFkbWluMRowGAYDVQQDDBFBZG1pbkBleGFtcGxlLmNvbTBZ
MBMGByqGSM49AgEGCCqGSM49AwEHA0IABP1q7Bta3QspJ3eyeEcdLeVTspEoHrUq
jH3BxM0MMjelRBOkPCrldCyJh9rCjSTqMKDThzIypgYIYPYPHOWhSwejTTBLMA4G
A1UdDwEB/wQEAwIHgDAMBgNVHRMBAf8EAjAAMCsGA1UdIwQkMCKAINKtTVKuFJB4
Ks2I1lPj4BLr8gR8kUqMOT9NLnPJ47GLMAoGCCqGSM49BAMCA0cAMEQCIAs1vcdL
ZgbViomomoobl9VU/ws2UeRiRAGQj7nNwnlAAiBApB8bSE41dtnD1jWMhWWHIety
/jszozdsZepktqYiRA==
-----END CERTIFICATE-----
