# Supplementary material for: A secure cross-domain interaction scheme for blockchain-based intelligent transportation systems
Source: PeerJ Comput Sci. 2023 Nov 15;9:e1678. doi: 10.7717/peerj-cs.1678 (PMC10703034; doi:10.7717/peerj-cs.1678)
Supplement: Supplemental Information 2 [file peerj-cs-09-1678-s002.zip › src/main/resources/crypto-config/ordererOrganizations/example.com/users/Admin@example.com/tls/client.crt]

-----BEGIN CERTIFICATE-----
MIICLTCCAdOgAwIBAgIRAIL0PvLOBzUgV1uM66ypiIYwCgYIKoZIzj0EAwIwbDEL
MAkGA1UEBhMCVVMxEzARBgNVBAgTCkNhbGlmb3JuaWExFjAUBgNVBAcTDVNhbiBG
cmFuY2lzY28xFDASBgNVBAoTC2V4YW1wbGUuY29tMRowGAYDVQQDExF0bHNjYS5l
eGFtcGxlLmNvbTAeFw0yMjExMDcxMjA4MDBaFw0zMjExMDQxMjA4MDBaMFYxCzAJ
BgNVBAYTAlVTMRMwEQYDVQQIEwpDYWxpZm9ybmlhMRYwFAYDVQQHEw1TYW4gRnJh
bmNpc2NvMRowGAYDVQQDDBFBZG1pbkBleGFtcGxlLmNvbTBZMBMGByqGSM49AgEG
CCqGSM49AwEHA0IABPs9UmhyC9Xkz4SkPIV2d+xHQ9yPnqiKG2pEKvZUyv62nd1t
H3tCl0E4B21Ub/cuQWlFLbj0xnrxUHIqTqT+cdyjbDBqMA4GA1UdDwEB/wQEAwIF
oDAdBgNVHSUEFjAUBggrBgEFBQcDAQYIKwYBBQUHAwIwDAYDVR0TAQH/BAIwADAr
BgNVHSMEJDAigCCD+tO0RSwJmIi4t38PlHhY0VxYJPIRN5buzpaH4rVsODAKBggq
hkjOPQQDAgNIADBFAiEApmBX+zVo4akLP/Rn9cgECo88gSHMMKqxCliSP7Wy0G0C
IEm/k+prmLSX+Lm34Q4AuArvfJQQxK5RXIj2GfIaRmWx
-----END CERTIFICATE-----
