# Supplementary material for: A secure cross-domain interaction scheme for blockchain-based intelligent transportation systems
Source: PeerJ Comput Sci. 2023 Nov 15;9:e1678. doi: 10.7717/peerj-cs.1678 (PMC10703034; doi:10.7717/peerj-cs.1678)
Supplement: Supplemental Information 2 [file peerj-cs-09-1678-s002.zip › src/main/resources/crypto-config/peerOrganizations/org1.example.com/ca/ca.org1.example.com-cert.pem]

-----BEGIN CERTIFICATE-----
MIICUjCCAfegAwIBAgIQQ6Ie7rL3h0wcl+kXM410wDAKBggqhkjOPQQDAjBzMQsw
CQYDVQQGEwJVUzETMBEGA1UECBMKQ2FsaWZvcm5pYTEWMBQGA1UEBxMNU2FuIEZy
YW5jaXNjbzEZMBcGA1UEChMQb3JnMS5leGFtcGxlLmNvbTEcMBoGA1UEAxMTY2Eu
b3JnMS5leGFtcGxlLmNvbTAeFw0yMjExMDcxMjA4MDBaFw0zMjExMDQxMjA4MDBa
MHMxCzAJBgNVBAYTAlVTMRMwEQYDVQQIEwpDYWxpZm9ybmlhMRYwFAYDVQQHEw1T
YW4gRnJhbmNpc2NvMRkwFwYDVQQKExBvcmcxLmV4YW1wbGUuY29tMRwwGgYDVQQD
ExNjYS5vcmcxLmV4YW1wbGUuY29tMFkwEwYHKoZIzj0CAQYIKoZIzj0DAQcDQgAE
OWjEsc493AGY/9d6P+hDuUFbUxP9OEU4x5/aEQdwbgD0yRxyW9GtgKvlJgHpOuE/
bZ1Th0J58em+IvqyhK+z+aNtMGswDgYDVR0PAQH/BAQDAgGmMB0GA1UdJQQWMBQG
CCsGAQUFBwMCBggrBgEFBQcDATAPBgNVHRMBAf8EBTADAQH/MCkGA1UdDgQiBCC3
dLrMOtKbNbtg5Dy7evpe6S4PeVUtjzELRG2RQTo/ZTAKBggqhkjOPQQDAgNJADBG
AiEA6a7whWTdWyl12UClWrIpmgWUWKCiJcMBrEtcjf2udQgCIQDEFL6wmCauSF7z
CzaRSe6DepdljJr0EubhegHt45aQIA==
-----END CERTIFICATE-----
