# Supplementary material for: A secure cross-domain interaction scheme for blockchain-based intelligent transportation systems
Source: PeerJ Comput Sci. 2023 Nov 15;9:e1678. doi: 10.7717/peerj-cs.1678 (PMC10703034; doi:10.7717/peerj-cs.1678)
Supplement: Supplemental Information 2 [file peerj-cs-09-1678-s002.zip › src/main/resources/crypto-config/peerOrganizations/org1.example.com/ca/priv_sk]

-----BEGIN PRIVATE KEY-----
MIGHAgEAMBMGByqGSM49AgEGCCqGSM49AwEHBG0wawIBAQQg5n4XfnuVjmW1dV+M
11tRgOtj5KL/LNPlChc+X15QbUuhRANCAAQ5aMSxzj3cAZj/13o/6EO5QVtTE/04
RTjHn9oRB3BuAPTJHHJb0a2Aq+UmAek64T9tnVOHQnnx6b4i+rKEr7P5
-----END PRIVATE KEY-----
