# Supplementary material for: A secure cross-domain interaction scheme for blockchain-based intelligent transportation systems
Source: PeerJ Comput Sci. 2023 Nov 15;9:e1678. doi: 10.7717/peerj-cs.1678 (PMC10703034; doi:10.7717/peerj-cs.1678)
Supplement: Supplemental Information 2 [file peerj-cs-09-1678-s002.zip › src/main/resources/crypto-config/peerOrganizations/org1.example.com/connection-org1.json]

{
    "name": "test-network-org1",
    "version": "1.0.0",
    "client": {
        "organization": "Org1",
        "connection": {
            "timeout": {
                "peer": {
                    "endorser": "300"
                }
            }
        }
    },
    "organizations": {
        "Org1": {
            "mspid": "Org1MSP",
            "peers": [
                "peer0.org1.example.com"
            ],
            "certificateAuthorities": [
                "ca.org1.example.com"
            ]
        }
    },
    "peers": {
        "peer0.org1.example.com": {
            "url": "grpcs://localhost:7051",
            "tlsCACerts": {
                "pem": "-----BEGIN CERTIFICATE-----\nMIICVzCCAf2gAwIBAgIQO9LhbN2UGBobnwD6X9d8uTAKBggqhkjOPQQDAjB2MQsw\nCQYDVQQGEwJVUzETMBEGA1UECBMKQ2FsaWZvcm5pYTEWMBQGA1UEBxMNU2FuIEZy\nYW5jaXNjbzEZMBcGA1UEChMQb3JnMS5leGFtcGxlLmNvbTEfMB0GA1UEAxMWdGxz\nY2Eub3JnMS5leGFtcGxlLmNvbTAeFw0yMjExMDcxMjA4MDBaFw0zMjExMDQxMjA4\nMDBaMHYxCzAJBgNVBAYTAlVTMRMwEQYDVQQIEwpDYWxpZm9ybmlhMRYwFAYDVQQH\nEw1TYW4gRnJhbmNpc2NvMRkwFwYDVQQKExBvcmcxLmV4YW1wbGUuY29tMR8wHQYD\nVQQDExZ0bHNjYS5vcmcxLmV4YW1wbGUuY29tMFkwEwYHKoZIzj0CAQYIKoZIzj0D\nAQcDQgAEHXDhDIfqvTS9XxcElhlb/StcZ+/FoBta3VslYOy9Dl0N0IHcqRKC2jWi\nUPCBsFgBQcR9SWUzSTJs+r2ohRvCdaNtMGswDgYDVR0PAQH/BAQDAgGmMB0GA1Ud\nJQQWMBQGCCsGAQUFBwMCBggrBgEFBQcDATAPBgNVHRMBAf8EBTADAQH/MCkGA1Ud\nDgQiBCBo8ap01QjDGSftblzm0mek5Db//wOSmL2Wx83rsNmXvDAKBggqhkjOPQQD\nAgNIADBFAiBQQ8YbzwSkUhuogy6cPyFh/0AVFPcACPZ8eLItbkUHRgIhAKZQTNL4\nRgPRi5BkPr2i5XJOa8nbfOj853/RY9ZkWAoF\n-----END CERTIFICATE-----\n"
            },
            "grpcOptions": {
                "ssl-target-name-override": "peer0.org1.example.com",
                "hostnameOverride": "peer0.org1.example.com"
            }
        }
    },
    "certificateAuthorities": {
        "ca.org1.example.com": {
            "url": "https://localhost:7054",
            "caName": "ca-org1",
            "tlsCACerts": {
                "pem": ["-----BEGIN CERTIFICATE-----\nMIICUjCCAfegAwIBAgIQQ6Ie7rL3h0wcl+kXM410wDAKBggqhkjOPQQDAjBzMQsw\nCQYDVQQGEwJVUzETMBEGA1UECBMKQ2FsaWZvcm5pYTEWMBQGA1UEBxMNU2FuIEZy\nYW5jaXNjbzEZMBcGA1UEChMQb3JnMS5leGFtcGxlLmNvbTEcMBoGA1UEAxMTY2Eu\nb3JnMS5leGFtcGxlLmNvbTAeFw0yMjExMDcxMjA4MDBaFw0zMjExMDQxMjA4MDBa\nMHMxCzAJBgNVBAYTAlVTMRMwEQYDVQQIEwpDYWxpZm9ybmlhMRYwFAYDVQQHEw1T\nYW4gRnJhbmNpc2NvMRkwFwYDVQQKExBvcmcxLmV4YW1wbGUuY29tMRwwGgYDVQQD\nExNjYS5vcmcxLmV4YW1wbGUuY29tMFkwEwYHKoZIzj0CAQYIKoZIzj0DAQcDQgAE\nOWjEsc493AGY/9d6P+hDuUFbUxP9OEU4x5/aEQdwbgD0yRxyW9GtgKvlJgHpOuE/\nbZ1Th0J58em+IvqyhK+z+aNtMGswDgYDVR0PAQH/BAQDAgGmMB0GA1UdJQQWMBQG\nCCsGAQUFBwMCBggrBgEFBQcDATAPBgNVHRMBAf8EBTADAQH/MCkGA1UdDgQiBCC3\ndLrMOtKbNbtg5Dy7evpe6S4PeVUtjzELRG2RQTo/ZTAKBggqhkjOPQQDAgNJADBG\nAiEA6a7whWTdWyl12UClWrIpmgWUWKCiJcMBrEtcjf2udQgCIQDEFL6wmCauSF7z\nCzaRSe6DepdljJr0EubhegHt45aQIA==\n-----END CERTIFICATE-----\n"]
            },
            "httpOptions": {
                "verify": false
            }
        }
    }
}
