# Supplementary material for: A secure cross-domain interaction scheme for blockchain-based intelligent transportation systems
Source: PeerJ Comput Sci. 2023 Nov 15;9:e1678. doi: 10.7717/peerj-cs.1678 (PMC10703034; doi:10.7717/peerj-cs.1678)
Supplement: Supplemental Information 2 [file peerj-cs-09-1678-s002.zip › src/main/resources/crypto-config/peerOrganizations/org1.example.com/connection-org1.yaml]

---
name: test-network-org1
version: 1.0.0
client:
  organization: Org1
  connection:
    timeout:
      peer:
        endorser: '300'
organizations:
  Org1:
    mspid: Org1MSP
    peers:
    - peer0.org1.example.com
    certificateAuthorities:
    - ca.org1.example.com
peers:
  peer0.org1.example.com:
    url: grpcs://localhost:7051
    tlsCACerts:
      pem: |
          -----BEGIN CERTIFICATE-----
          MIICVzCCAf2gAwIBAgIQO9LhbN2UGBobnwD6X9d8uTAKBggqhkjOPQQDAjB2MQsw
          CQYDVQQGEwJVUzETMBEGA1UECBMKQ2FsaWZvcm5pYTEWMBQGA1UEBxMNU2FuIEZy
          YW5jaXNjbzEZMBcGA1UEChMQb3JnMS5leGFtcGxlLmNvbTEfMB0GA1UEAxMWdGxz
          Y2Eub3JnMS5leGFtcGxlLmNvbTAeFw0yMjExMDcxMjA4MDBaFw0zMjExMDQxMjA4
          MDBaMHYxCzAJBgNVBAYTAlVTMRMwEQYDVQQIEwpDYWxpZm9ybmlhMRYwFAYDVQQH
          Ew1TYW4gRnJhbmNpc2NvMRkwFwYDVQQKExBvcmcxLmV4YW1wbGUuY29tMR8wHQYD
          VQQDExZ0bHNjYS5vcmcxLmV4YW1wbGUuY29tMFkwEwYHKoZIzj0CAQYIKoZIzj0D
          AQcDQgAEHXDhDIfqvTS9XxcElhlb/StcZ+/FoBta3VslYOy9Dl0N0IHcqRKC2jWi
          UPCBsFgBQcR9SWUzSTJs+r2ohRvCdaNtMGswDgYDVR0PAQH/BAQDAgGmMB0GA1Ud
          JQQWMBQGCCsGAQUFBwMCBggrBgEFBQcDATAPBgNVHRMBAf8EBTADAQH/MCkGA1Ud
          DgQiBCBo8ap01QjDGSftblzm0mek5Db//wOSmL2Wx83rsNmXvDAKBggqhkjOPQQD
          AgNIADBFAiBQQ8YbzwSkUhuogy6cPyFh/0AVFPcACPZ8eLItbkUHRgIhAKZQTNL4
          RgPRi5BkPr2i5XJOa8nbfOj853/RY9ZkWAoF
          -----END CERTIFICATE-----
          
    grpcOptions:
      ssl-target-name-override: peer0.org1.example.com
      hostnameOverride: peer0.org1.example.com
certificateAuthorities:
  ca.org1.example.com:
    url: https://localhost:7054
    caName: ca-org1
    tlsCACerts:
      pem: 
        - |
          -----BEGIN CERTIFICATE-----
          MIICUjCCAfegAwIBAgIQQ6Ie7rL3h0wcl+kXM410wDAKBggqhkjOPQQDAjBzMQsw
          CQYDVQQGEwJVUzETMBEGA1UECBMKQ2FsaWZvcm5pYTEWMBQGA1UEBxMNU2FuIEZy
          YW5jaXNjbzEZMBcGA1UEChMQb3JnMS5leGFtcGxlLmNvbTEcMBoGA1UEAxMTY2Eu
          b3JnMS5leGFtcGxlLmNvbTAeFw0yMjExMDcxMjA4MDBaFw0zMjExMDQxMjA4MDBa
          MHMxCzAJBgNVBAYTAlVTMRMwEQYDVQQIEwpDYWxpZm9ybmlhMRYwFAYDVQQHEw1T
          YW4gRnJhbmNpc2NvMRkwFwYDVQQKExBvcmcxLmV4YW1wbGUuY29tMRwwGgYDVQQD
          ExNjYS5vcmcxLmV4YW1wbGUuY29tMFkwEwYHKoZIzj0CAQYIKoZIzj0DAQcDQgAE
          OWjEsc493AGY/9d6P+hDuUFbUxP9OEU4x5/aEQdwbgD0yRxyW9GtgKvlJgHpOuE/
          bZ1Th0J58em+IvqyhK+z+aNtMGswDgYDVR0PAQH/BAQDAgGmMB0GA1UdJQQWMBQG
          CCsGAQUFBwMCBggrBgEFBQcDATAPBgNVHRMBAf8EBTADAQH/MCkGA1UdDgQiBCC3
          dLrMOtKbNbtg5Dy7evpe6S4PeVUtjzELRG2RQTo/ZTAKBggqhkjOPQQDAgNJADBG
          AiEA6a7whWTdWyl12UClWrIpmgWUWKCiJcMBrEtcjf2udQgCIQDEFL6wmCauSF7z
          CzaRSe6DepdljJr0EubhegHt45aQIA==
          -----END CERTIFICATE-----
          
    httpOptions:
      verify: false
