# Supplementary material for: A secure cross-domain interaction scheme for blockchain-based intelligent transportation systems
Source: PeerJ Comput Sci. 2023 Nov 15;9:e1678. doi: 10.7717/peerj-cs.1678 (PMC10703034; doi:10.7717/peerj-cs.1678)
Supplement: Supplemental Information 2 [file peerj-cs-09-1678-s002.zip › src/main/resources/crypto-config/peerOrganizations/org1.example.com/msp/config.yaml]

NodeOUs:
  Enable: true
  ClientOUIdentifier:
    Certificate: cacerts/ca.org1.example.com-cert.pem
    OrganizationalUnitIdentifier: client
  PeerOUIdentifier:
    Certificate: cacerts/ca.org1.example.com-cert.pem
    OrganizationalUnitIdentifier: peer
  AdminOUIdentifier:
    Certificate: cacerts/ca.org1.example.com-cert.pem
    OrganizationalUnitIdentifier: admin
  OrdererOUIdentifier:
    Certificate: cacerts/ca.org1.example.com-cert.pem
    OrganizationalUnitIdentifier: orderer
