# Supplementary material for: A secure cross-domain interaction scheme for blockchain-based intelligent transportation systems
Source: PeerJ Comput Sci. 2023 Nov 15;9:e1678. doi: 10.7717/peerj-cs.1678 (PMC10703034; doi:10.7717/peerj-cs.1678)
Supplement: Supplemental Information 2 [file peerj-cs-09-1678-s002.zip › src/main/resources/crypto-config/peerOrganizations/org1.example.com/msp/tlscacerts/tlsca.org1.example.com-cert.pem]

-----BEGIN CERTIFICATE-----
MIICVzCCAf2gAwIBAgIQO9LhbN2UGBobnwD6X9d8uTAKBggqhkjOPQQDAjB2MQsw
CQYDVQQGEwJVUzETMBEGA1UECBMKQ2FsaWZvcm5pYTEWMBQGA1UEBxMNU2FuIEZy
YW5jaXNjbzEZMBcGA1UEChMQb3JnMS5leGFtcGxlLmNvbTEfMB0GA1UEAxMWdGxz
Y2Eub3JnMS5leGFtcGxlLmNvbTAeFw0yMjExMDcxMjA4MDBaFw0zMjExMDQxMjA4
MDBaMHYxCzAJBgNVBAYTAlVTMRMwEQYDVQQIEwpDYWxpZm9ybmlhMRYwFAYDVQQH
Ew1TYW4gRnJhbmNpc2NvMRkwFwYDVQQKExBvcmcxLmV4YW1wbGUuY29tMR8wHQYD
VQQDExZ0bHNjYS5vcmcxLmV4YW1wbGUuY29tMFkwEwYHKoZIzj0CAQYIKoZIzj0D
AQcDQgAEHXDhDIfqvTS9XxcElhlb/StcZ+/FoBta3VslYOy9Dl0N0IHcqRKC2jWi
UPCBsFgBQcR9SWUzSTJs+r2ohRvCdaNtMGswDgYDVR0PAQH/BAQDAgGmMB0GA1Ud
JQQWMBQGCCsGAQUFBwMCBggrBgEFBQcDATAPBgNVHRMBAf8EBTADAQH/MCkGA1Ud
DgQiBCBo8ap01QjDGSftblzm0mek5Db//wOSmL2Wx83rsNmXvDAKBggqhkjOPQQD
AgNIADBFAiBQQ8YbzwSkUhuogy6cPyFh/0AVFPcACPZ8eLItbkUHRgIhAKZQTNL4
RgPRi5BkPr2i5XJOa8nbfOj853/RY9ZkWAoF
-----END CERTIFICATE-----
