# Supplementary material for: A secure cross-domain interaction scheme for blockchain-based intelligent transportation systems
Source: PeerJ Comput Sci. 2023 Nov 15;9:e1678. doi: 10.7717/peerj-cs.1678 (PMC10703034; doi:10.7717/peerj-cs.1678)
Supplement: Supplemental Information 2 [file peerj-cs-09-1678-s002.zip › src/main/resources/crypto-config/peerOrganizations/org1.example.com/peers/peer0.org1.example.com/msp/keystore/priv_sk]

-----BEGIN PRIVATE KEY-----
MIGHAgEAMBMGByqGSM49AgEGCCqGSM49AwEHBG0wawIBAQQgcPscxXHEBQFfFV0E
D1O2W+HEF/W+u/KENaGwtqziaSehRANCAATc/SFiIhZk5j/Aelt2vR1GDz8N0pjk
dBMUkVtALp2Ihk0qggUSwW9rglJ3r6+hSZyT5w42fjrLNIB66MRLWvrz
-----END PRIVATE KEY-----
