# Supplementary material for: A secure cross-domain interaction scheme for blockchain-based intelligent transportation systems
Source: PeerJ Comput Sci. 2023 Nov 15;9:e1678. doi: 10.7717/peerj-cs.1678 (PMC10703034; doi:10.7717/peerj-cs.1678)
Supplement: Supplemental Information 2 [file peerj-cs-09-1678-s002.zip › src/main/resources/crypto-config/peerOrganizations/org1.example.com/peers/peer0.org1.example.com/msp/signcerts/peer0.org1.example.com-cert.pem]

-----BEGIN CERTIFICATE-----
MIICJzCCAc6gAwIBAgIQJ1wCbbmX5GCgI0Ia5TfdNTAKBggqhkjOPQQDAjBzMQsw
CQYDVQQGEwJVUzETMBEGA1UECBMKQ2FsaWZvcm5pYTEWMBQGA1UEBxMNU2FuIEZy
YW5jaXNjbzEZMBcGA1UEChMQb3JnMS5leGFtcGxlLmNvbTEcMBoGA1UEAxMTY2Eu
b3JnMS5leGFtcGxlLmNvbTAeFw0yMjExMDcxMjA4MDBaFw0zMjExMDQxMjA4MDBa
MGoxCzAJBgNVBAYTAlVTMRMwEQYDVQQIEwpDYWxpZm9ybmlhMRYwFAYDVQQHEw1T
YW4gRnJhbmNpc2NvMQ0wCwYDVQQLEwRwZWVyMR8wHQYDVQQDExZwZWVyMC5vcmcx
LmV4YW1wbGUuY29tMFkwEwYHKoZIzj0CAQYIKoZIzj0DAQcDQgAE3P0hYiIWZOY/
wHpbdr0dRg8/DdKY5HQTFJFbQC6diIZNKoIFEsFva4JSd6+voUmck+cONn46yzSA
eujES1r686NNMEswDgYDVR0PAQH/BAQDAgeAMAwGA1UdEwEB/wQCMAAwKwYDVR0j
BCQwIoAgt3S6zDrSmzW7YOQ8u3r6XukuD3lVLY8xC0RtkUE6P2UwCgYIKoZIzj0E
AwIDRwAwRAIgW3/6Cv8P9vnOcMKNSj45CQsUYHz9IHX2ZDyOqT3rWQwCIHlRIKir
RxFFmersv2tu43htWoW0puFxKXgpagZWX3lA
-----END CERTIFICATE-----
