# Supplementary material for: A secure cross-domain interaction scheme for blockchain-based intelligent transportation systems
Source: PeerJ Comput Sci. 2023 Nov 15;9:e1678. doi: 10.7717/peerj-cs.1678 (PMC10703034; doi:10.7717/peerj-cs.1678)
Supplement: Supplemental Information 2 [file peerj-cs-09-1678-s002.zip › src/main/resources/crypto-config/peerOrganizations/org1.example.com/peers/peer0.org1.example.com/tls/server.crt]

-----BEGIN CERTIFICATE-----
MIICczCCAhmgAwIBAgIRAMBBGL8MAKhmBkvETWTWoZ0wCgYIKoZIzj0EAwIwdjEL
MAkGA1UEBhMCVVMxEzARBgNVBAgTCkNhbGlmb3JuaWExFjAUBgNVBAcTDVNhbiBG
cmFuY2lzY28xGTAXBgNVBAoTEG9yZzEuZXhhbXBsZS5jb20xHzAdBgNVBAMTFnRs
c2NhLm9yZzEuZXhhbXBsZS5jb20wHhcNMjIxMTA3MTIwODAwWhcNMzIxMTA0MTIw
ODAwWjBbMQswCQYDVQQGEwJVUzETMBEGA1UECBMKQ2FsaWZvcm5pYTEWMBQGA1UE
BxMNU2FuIEZyYW5jaXNjbzEfMB0GA1UEAxMWcGVlcjAub3JnMS5leGFtcGxlLmNv
bTBZMBMGByqGSM49AgEGCCqGSM49AwEHA0IABBOCNMdYCHbm6m0EDFCq0bT4lE+O
dz+q/QBka8jH5jQOzQvDA41KjGRUQ1E6gKVaKBT7IounGG0qkh03VsuQ5kKjgaIw
gZ8wDgYDVR0PAQH/BAQDAgWgMB0GA1UdJQQWMBQGCCsGAQUFBwMBBggrBgEFBQcD
AjAMBgNVHRMBAf8EAjAAMCsGA1UdIwQkMCKAIGjxqnTVCMMZJ+1uXObSZ6TkNv//
A5KYvZbHzeuw2Ze8MDMGA1UdEQQsMCqCFnBlZXIwLm9yZzEuZXhhbXBsZS5jb22C
BXBlZXIwgglsb2NhbGhvc3QwCgYIKoZIzj0EAwIDSAAwRQIhAMwUn9WKqdoSXI7b
MXKwIbgpkJgqJCwqc6Pfb4JYAuHdAiBTxLqm0uGdRDWp5+p4Eb3ZsBIg1ZKnO4wL
B8K8QooD+g==
-----END CERTIFICATE-----
