# Supplementary material for: A secure cross-domain interaction scheme for blockchain-based intelligent transportation systems
Source: PeerJ Comput Sci. 2023 Nov 15;9:e1678. doi: 10.7717/peerj-cs.1678 (PMC10703034; doi:10.7717/peerj-cs.1678)
Supplement: Supplemental Information 2 [file peerj-cs-09-1678-s002.zip › src/main/resources/crypto-config/peerOrganizations/org1.example.com/tlsca/priv_sk]

-----BEGIN PRIVATE KEY-----
MIGHAgEAMBMGByqGSM49AgEGCCqGSM49AwEHBG0wawIBAQQgIIYthFbRthzfDnp3
ELJx1nq1wrHNT3xTvBWX+4DzPDOhRANCAAQdcOEMh+q9NL1fFwSWGVv9K1xn78Wg
G1rdWyVg7L0OXQ3QgdypEoLaNaJQ8IGwWAFBxH1JZTNJMmz6vaiFG8J1
-----END PRIVATE KEY-----
