# Supplementary material for: A secure cross-domain interaction scheme for blockchain-based intelligent transportation systems
Source: PeerJ Comput Sci. 2023 Nov 15;9:e1678. doi: 10.7717/peerj-cs.1678 (PMC10703034; doi:10.7717/peerj-cs.1678)
Supplement: Supplemental Information 2 [file peerj-cs-09-1678-s002.zip › src/main/resources/crypto-config/peerOrganizations/org1.example.com/users/Admin@org1.example.com/msp/keystore/priv_sk]

-----BEGIN PRIVATE KEY-----
MIGHAgEAMBMGByqGSM49AgEGCCqGSM49AwEHBG0wawIBAQQgoxRbEpHtCDp6fyCC
7Iw9P24AfoBuhavI3giJ7cCjPz+hRANCAASrUO6ZxoNe8XPrRnzpwR5HfrxHPns7
k2HksaWqDTCScU4pbxsXltw+RGQtvfFkZMKBD6lXewo2itNTYG0N818o
-----END PRIVATE KEY-----
