# Supplementary material for: A secure cross-domain interaction scheme for blockchain-based intelligent transportation systems
Source: PeerJ Comput Sci. 2023 Nov 15;9:e1678. doi: 10.7717/peerj-cs.1678 (PMC10703034; doi:10.7717/peerj-cs.1678)
Supplement: Supplemental Information 2 [file peerj-cs-09-1678-s002.zip › src/main/resources/crypto-config/peerOrganizations/org1.example.com/users/Admin@org1.example.com/msp/signcerts/Admin@org1.example.com-cert.pem]

-----BEGIN CERTIFICATE-----
MIICKTCCAc+gAwIBAgIQMQCs6LfQNVRIGWexRfixuzAKBggqhkjOPQQDAjBzMQsw
CQYDVQQGEwJVUzETMBEGA1UECBMKQ2FsaWZvcm5pYTEWMBQGA1UEBxMNU2FuIEZy
YW5jaXNjbzEZMBcGA1UEChMQb3JnMS5leGFtcGxlLmNvbTEcMBoGA1UEAxMTY2Eu
b3JnMS5leGFtcGxlLmNvbTAeFw0yMjExMDcxMjA4MDBaFw0zMjExMDQxMjA4MDBa
MGsxCzAJBgNVBAYTAlVTMRMwEQYDVQQIEwpDYWxpZm9ybmlhMRYwFAYDVQQHEw1T
YW4gRnJhbmNpc2NvMQ4wDAYDVQQLEwVhZG1pbjEfMB0GA1UEAwwWQWRtaW5Ab3Jn
MS5leGFtcGxlLmNvbTBZMBMGByqGSM49AgEGCCqGSM49AwEHA0IABKtQ7pnGg17x
c+tGfOnBHkd+vEc+ezuTYeSxpaoNMJJxTilvGxeW3D5EZC298WRkwoEPqVd7CjaK
01NgbQ3zXyijTTBLMA4GA1UdDwEB/wQEAwIHgDAMBgNVHRMBAf8EAjAAMCsGA1Ud
IwQkMCKAILd0usw60ps1u2DkPLt6+l7pLg95VS2PMQtEbZFBOj9lMAoGCCqGSM49
BAMCA0gAMEUCIQCie5eh5/ht/x7dPweJsOR1WyjohWqY7ThcZSs1MuTt8gIgTYWi
9bxIZLtB9lv3mw1rnyFXNuoYURySimQYLqRLIqU=
-----END CERTIFICATE-----
