# Supplementary material for: A secure cross-domain interaction scheme for blockchain-based intelligent transportation systems
Source: PeerJ Comput Sci. 2023 Nov 15;9:e1678. doi: 10.7717/peerj-cs.1678 (PMC10703034; doi:10.7717/peerj-cs.1678)
Supplement: Supplemental Information 2 [file peerj-cs-09-1678-s002.zip › src/main/resources/crypto-config/peerOrganizations/org1.example.com/users/Admin@org1.example.com/tls/client.crt]

-----BEGIN CERTIFICATE-----
MIICOzCCAeGgAwIBAgIQIRJbYxBKnyUu6RFHm4VNZjAKBggqhkjOPQQDAjB2MQsw
CQYDVQQGEwJVUzETMBEGA1UECBMKQ2FsaWZvcm5pYTEWMBQGA1UEBxMNU2FuIEZy
YW5jaXNjbzEZMBcGA1UEChMQb3JnMS5leGFtcGxlLmNvbTEfMB0GA1UEAxMWdGxz
Y2Eub3JnMS5leGFtcGxlLmNvbTAeFw0yMjExMDcxMjA4MDBaFw0zMjExMDQxMjA4
MDBaMFsxCzAJBgNVBAYTAlVTMRMwEQYDVQQIEwpDYWxpZm9ybmlhMRYwFAYDVQQH
Ew1TYW4gRnJhbmNpc2NvMR8wHQYDVQQDDBZBZG1pbkBvcmcxLmV4YW1wbGUuY29t
MFkwEwYHKoZIzj0CAQYIKoZIzj0DAQcDQgAEtEFD8BjmS6Pxrn/jFRYWCHctNpFX
0komB3CH0qYgeXcKlgcpqWUSx3MrVQANJbqQGlkqswRJxZAJnSfo5Evu8aNsMGow
DgYDVR0PAQH/BAQDAgWgMB0GA1UdJQQWMBQGCCsGAQUFBwMBBggrBgEFBQcDAjAM
BgNVHRMBAf8EAjAAMCsGA1UdIwQkMCKAIGjxqnTVCMMZJ+1uXObSZ6TkNv//A5KY
vZbHzeuw2Ze8MAoGCCqGSM49BAMCA0gAMEUCIQDsL/iOL3Tf2i1nY0KNIuLiDDk/
BFJXKXuqHvodbvJK8QIgMXvpJMlVdJV2uRIHqT8qGQHd9WzeBDeGvFqNPXIyg8g=
-----END CERTIFICATE-----
