# Supplementary material for: A secure cross-domain interaction scheme for blockchain-based intelligent transportation systems
Source: PeerJ Comput Sci. 2023 Nov 15;9:e1678. doi: 10.7717/peerj-cs.1678 (PMC10703034; doi:10.7717/peerj-cs.1678)
Supplement: Supplemental Information 2 [file peerj-cs-09-1678-s002.zip › src/main/resources/crypto-config/peerOrganizations/org1.example.com/users/User1@org1.example.com/msp/signcerts/User1@org1.example.com-cert.pem]

-----BEGIN CERTIFICATE-----
MIICKjCCAdCgAwIBAgIQLj9MdhYtPamp8I7QPpNU2zAKBggqhkjOPQQDAjBzMQsw
CQYDVQQGEwJVUzETMBEGA1UECBMKQ2FsaWZvcm5pYTEWMBQGA1UEBxMNU2FuIEZy
YW5jaXNjbzEZMBcGA1UEChMQb3JnMS5leGFtcGxlLmNvbTEcMBoGA1UEAxMTY2Eu
b3JnMS5leGFtcGxlLmNvbTAeFw0yMjExMDcxMjA4MDBaFw0zMjExMDQxMjA4MDBa
MGwxCzAJBgNVBAYTAlVTMRMwEQYDVQQIEwpDYWxpZm9ybmlhMRYwFAYDVQQHEw1T
YW4gRnJhbmNpc2NvMQ8wDQYDVQQLEwZjbGllbnQxHzAdBgNVBAMMFlVzZXIxQG9y
ZzEuZXhhbXBsZS5jb20wWTATBgcqhkjOPQIBBggqhkjOPQMBBwNCAASJNGc0aezZ
4x8EfScPzAK6ZbWU0RaRCRUe4lWqmEWNd8wIzScLYmiEKV2aO8eKcZu+gtVKDdzH
A8jRudJr9Bfyo00wSzAOBgNVHQ8BAf8EBAMCB4AwDAYDVR0TAQH/BAIwADArBgNV
HSMEJDAigCC3dLrMOtKbNbtg5Dy7evpe6S4PeVUtjzELRG2RQTo/ZTAKBggqhkjO
PQQDAgNIADBFAiEA99k2bdPjoh+pTpofHPX+N8WM7m2EkuDFTyDzIqKQ0oYCIB02
SY1oKZgl+/0901YHu30GCbmpC9uizcJYNWWTl4NP
-----END CERTIFICATE-----
