# Supplementary material for: A secure cross-domain interaction scheme for blockchain-based intelligent transportation systems
Source: PeerJ Comput Sci. 2023 Nov 15;9:e1678. doi: 10.7717/peerj-cs.1678 (PMC10703034; doi:10.7717/peerj-cs.1678)
Supplement: Supplemental Information 2 [file peerj-cs-09-1678-s002.zip › src/main/resources/crypto-config/peerOrganizations/org1.example.com/users/User1@org1.example.com/tls/client.crt]

-----BEGIN CERTIFICATE-----
MIICOzCCAeGgAwIBAgIQG/fR5w4V/XPss9GgESsdaTAKBggqhkjOPQQDAjB2MQsw
CQYDVQQGEwJVUzETMBEGA1UECBMKQ2FsaWZvcm5pYTEWMBQGA1UEBxMNU2FuIEZy
YW5jaXNjbzEZMBcGA1UEChMQb3JnMS5leGFtcGxlLmNvbTEfMB0GA1UEAxMWdGxz
Y2Eub3JnMS5leGFtcGxlLmNvbTAeFw0yMjExMDcxMjA4MDBaFw0zMjExMDQxMjA4
MDBaMFsxCzAJBgNVBAYTAlVTMRMwEQYDVQQIEwpDYWxpZm9ybmlhMRYwFAYDVQQH
Ew1TYW4gRnJhbmNpc2NvMR8wHQYDVQQDDBZVc2VyMUBvcmcxLmV4YW1wbGUuY29t
MFkwEwYHKoZIzj0CAQYIKoZIzj0DAQcDQgAElJVr0nYGg/Op0iAsSRwiTPw/2NxG
GBVEXxy2HFCMRSVkWG+MmXfGrRPB8eDVzAvYPVYsiOCRFwNQkXZrK+vC5qNsMGow
DgYDVR0PAQH/BAQDAgWgMB0GA1UdJQQWMBQGCCsGAQUFBwMBBggrBgEFBQcDAjAM
BgNVHRMBAf8EAjAAMCsGA1UdIwQkMCKAIGjxqnTVCMMZJ+1uXObSZ6TkNv//A5KY
vZbHzeuw2Ze8MAoGCCqGSM49BAMCA0gAMEUCIQCVwK8f/2NJpBiIEbTXy4owkuLK
ndu25zAfnVmqKAJjJwIgLay+pji0wEJMnLefa1tkJmF1BLLx2129wFduE8OnQR0=
-----END CERTIFICATE-----
