# Supplementary material for: A secure cross-domain interaction scheme for blockchain-based intelligent transportation systems
Source: PeerJ Comput Sci. 2023 Nov 15;9:e1678. doi: 10.7717/peerj-cs.1678 (PMC10703034; doi:10.7717/peerj-cs.1678)
Supplement: Supplemental Information 2 [file peerj-cs-09-1678-s002.zip › src/main/resources/crypto-config/peerOrganizations/org2.example.com/ca/ca.org2.example.com-cert.pem]

-----BEGIN CERTIFICATE-----
MIICUjCCAfegAwIBAgIQORI2IooSOKNr2HBF/Z9c4jAKBggqhkjOPQQDAjBzMQsw
CQYDVQQGEwJVUzETMBEGA1UECBMKQ2FsaWZvcm5pYTEWMBQGA1UEBxMNU2FuIEZy
YW5jaXNjbzEZMBcGA1UEChMQb3JnMi5leGFtcGxlLmNvbTEcMBoGA1UEAxMTY2Eu
b3JnMi5leGFtcGxlLmNvbTAeFw0yMjExMDcxMjA4MDBaFw0zMjExMDQxMjA4MDBa
MHMxCzAJBgNVBAYTAlVTMRMwEQYDVQQIEwpDYWxpZm9ybmlhMRYwFAYDVQQHEw1T
YW4gRnJhbmNpc2NvMRkwFwYDVQQKExBvcmcyLmV4YW1wbGUuY29tMRwwGgYDVQQD
ExNjYS5vcmcyLmV4YW1wbGUuY29tMFkwEwYHKoZIzj0CAQYIKoZIzj0DAQcDQgAE
/grZWqjDtKlx1kz8yTfPRRRhIns1N6y/J3ZvgdJqzfBiau5dmppNTvgWX5DxzesV
m9DpNFxO/ABVn54/FO1aBKNtMGswDgYDVR0PAQH/BAQDAgGmMB0GA1UdJQQWMBQG
CCsGAQUFBwMCBggrBgEFBQcDATAPBgNVHRMBAf8EBTADAQH/MCkGA1UdDgQiBCD7
TtNVmzGzSBj00R5yyLsWUKbAYgQQuKjzoHlKA2InHzAKBggqhkjOPQQDAgNJADBG
AiEAu9D/ZD583SqJmC6IlxJB5nEmcAGoSJUXJ/TxSKXvRo4CIQC2koZoLY61TAwE
KMxbknIv+heeWl8ibQm1V6EA2PXpzw==
-----END CERTIFICATE-----
