# Supplementary material for: A secure cross-domain interaction scheme for blockchain-based intelligent transportation systems
Source: PeerJ Comput Sci. 2023 Nov 15;9:e1678. doi: 10.7717/peerj-cs.1678 (PMC10703034; doi:10.7717/peerj-cs.1678)
Supplement: Supplemental Information 2 [file peerj-cs-09-1678-s002.zip › src/main/resources/crypto-config/peerOrganizations/org2.example.com/ca/priv_sk]

-----BEGIN PRIVATE KEY-----
MIGHAgEAMBMGByqGSM49AgEGCCqGSM49AwEHBG0wawIBAQQgAeRbmCAE1mpN9Cso
qlkIQYLnDtEiYrfptoyPpOt3vIWhRANCAAT+CtlaqMO0qXHWTPzJN89FFGEiezU3
rL8ndm+B0mrN8GJq7l2amk1O+BZfkPHN6xWb0Ok0XE78AFWfnj8U7VoE
-----END PRIVATE KEY-----
