# Supplementary material for: A secure cross-domain interaction scheme for blockchain-based intelligent transportation systems
Source: PeerJ Comput Sci. 2023 Nov 15;9:e1678. doi: 10.7717/peerj-cs.1678 (PMC10703034; doi:10.7717/peerj-cs.1678)
Supplement: Supplemental Information 2 [file peerj-cs-09-1678-s002.zip › src/main/resources/crypto-config/peerOrganizations/org2.example.com/connection-org2.json]

{
    "name": "test-network-org2",
    "version": "1.0.0",
    "client": {
        "organization": "Org2",
        "connection": {
            "timeout": {
                "peer": {
                    "endorser": "300"
                }
            }
        }
    },
    "organizations": {
        "Org2": {
            "mspid": "Org2MSP",
            "peers": [
                "peer0.org2.example.com"
            ],
            "certificateAuthorities": [
                "ca.org2.example.com"
            ]
        }
    },
    "peers": {
        "peer0.org2.example.com": {
            "url": "grpcs://localhost:9051",
            "tlsCACerts": {
                "pem": "-----BEGIN CERTIFICATE-----\nMIICWDCCAf2gAwIBAgIQTLIZAIzz0JPIQMtloyxjyTAKBggqhkjOPQQDAjB2MQsw\nCQYDVQQGEwJVUzETMBEGA1UECBMKQ2FsaWZvcm5pYTEWMBQGA1UEBxMNU2FuIEZy\nYW5jaXNjbzEZMBcGA1UEChMQb3JnMi5leGFtcGxlLmNvbTEfMB0GA1UEAxMWdGxz\nY2Eub3JnMi5leGFtcGxlLmNvbTAeFw0yMjExMDcxMjA4MDBaFw0zMjExMDQxMjA4\nMDBaMHYxCzAJBgNVBAYTAlVTMRMwEQYDVQQIEwpDYWxpZm9ybmlhMRYwFAYDVQQH\nEw1TYW4gRnJhbmNpc2NvMRkwFwYDVQQKExBvcmcyLmV4YW1wbGUuY29tMR8wHQYD\nVQQDExZ0bHNjYS5vcmcyLmV4YW1wbGUuY29tMFkwEwYHKoZIzj0CAQYIKoZIzj0D\nAQcDQgAEgde5hu++WrOiNieLNg5hirRlgHMjyIWC1HAt2Pu4gMpgvPkCr2m363NR\nX9Zdo6AUH6HcYSTiow33/CuINI2uJaNtMGswDgYDVR0PAQH/BAQDAgGmMB0GA1Ud\nJQQWMBQGCCsGAQUFBwMCBggrBgEFBQcDATAPBgNVHRMBAf8EBTADAQH/MCkGA1Ud\nDgQiBCDaU0+9UBD8NN6w8w2QJ/RVK7MdpiTV4kw1kQ5rnD/BiDAKBggqhkjOPQQD\nAgNJADBGAiEAhAMXrOhpAN74GBKqk1fyMn7crNZkVmsMtIZ0mBtAYWcCIQDPIVLd\nIwUtMfb2kaCiB1yfdZmJ8ss9sbRteWd5ngwT8A==\n-----END CERTIFICATE-----\n"
            },
            "grpcOptions": {
                "ssl-target-name-override": "peer0.org2.example.com",
                "hostnameOverride": "peer0.org2.example.com"
            }
        }
    },
    "certificateAuthorities": {
        "ca.org2.example.com": {
            "url": "https://localhost:8054",
            "caName": "ca-org2",
            "tlsCACerts": {
                "pem": ["-----BEGIN CERTIFICATE-----\nMIICUjCCAfegAwIBAgIQORI2IooSOKNr2HBF/Z9c4jAKBggqhkjOPQQDAjBzMQsw\nCQYDVQQGEwJVUzETMBEGA1UECBMKQ2FsaWZvcm5pYTEWMBQGA1UEBxMNU2FuIEZy\nYW5jaXNjbzEZMBcGA1UEChMQb3JnMi5leGFtcGxlLmNvbTEcMBoGA1UEAxMTY2Eu\nb3JnMi5leGFtcGxlLmNvbTAeFw0yMjExMDcxMjA4MDBaFw0zMjExMDQxMjA4MDBa\nMHMxCzAJBgNVBAYTAlVTMRMwEQYDVQQIEwpDYWxpZm9ybmlhMRYwFAYDVQQHEw1T\nYW4gRnJhbmNpc2NvMRkwFwYDVQQKExBvcmcyLmV4YW1wbGUuY29tMRwwGgYDVQQD\nExNjYS5vcmcyLmV4YW1wbGUuY29tMFkwEwYHKoZIzj0CAQYIKoZIzj0DAQcDQgAE\n/grZWqjDtKlx1kz8yTfPRRRhIns1N6y/J3ZvgdJqzfBiau5dmppNTvgWX5DxzesV\nm9DpNFxO/ABVn54/FO1aBKNtMGswDgYDVR0PAQH/BAQDAgGmMB0GA1UdJQQWMBQG\nCCsGAQUFBwMCBggrBgEFBQcDATAPBgNVHRMBAf8EBTADAQH/MCkGA1UdDgQiBCD7\nTtNVmzGzSBj00R5yyLsWUKbAYgQQuKjzoHlKA2InHzAKBggqhkjOPQQDAgNJADBG\nAiEAu9D/ZD583SqJmC6IlxJB5nEmcAGoSJUXJ/TxSKXvRo4CIQC2koZoLY61TAwE\nKMxbknIv+heeWl8ibQm1V6EA2PXpzw==\n-----END CERTIFICATE-----\n"]
            },
            "httpOptions": {
                "verify": false
            }
        }
    }
}
