# Supplementary material for: A secure cross-domain interaction scheme for blockchain-based intelligent transportation systems
Source: PeerJ Comput Sci. 2023 Nov 15;9:e1678. doi: 10.7717/peerj-cs.1678 (PMC10703034; doi:10.7717/peerj-cs.1678)
Supplement: Supplemental Information 2 [file peerj-cs-09-1678-s002.zip › src/main/resources/crypto-config/peerOrganizations/org2.example.com/connection-org2.yaml]

---
name: test-network-org2
version: 1.0.0
client:
  organization: Org2
  connection:
    timeout:
      peer:
        endorser: '300'
organizations:
  Org2:
    mspid: Org2MSP
    peers:
    - peer0.org2.example.com
    certificateAuthorities:
    - ca.org2.example.com
peers:
  peer0.org2.example.com:
    url: grpcs://localhost:9051
    tlsCACerts:
      pem: |
          -----BEGIN CERTIFICATE-----
          MIICWDCCAf2gAwIBAgIQTLIZAIzz0JPIQMtloyxjyTAKBggqhkjOPQQDAjB2MQsw
          CQYDVQQGEwJVUzETMBEGA1UECBMKQ2FsaWZvcm5pYTEWMBQGA1UEBxMNU2FuIEZy
          YW5jaXNjbzEZMBcGA1UEChMQb3JnMi5leGFtcGxlLmNvbTEfMB0GA1UEAxMWdGxz
          Y2Eub3JnMi5leGFtcGxlLmNvbTAeFw0yMjExMDcxMjA4MDBaFw0zMjExMDQxMjA4
          MDBaMHYxCzAJBgNVBAYTAlVTMRMwEQYDVQQIEwpDYWxpZm9ybmlhMRYwFAYDVQQH
          Ew1TYW4gRnJhbmNpc2NvMRkwFwYDVQQKExBvcmcyLmV4YW1wbGUuY29tMR8wHQYD
          VQQDExZ0bHNjYS5vcmcyLmV4YW1wbGUuY29tMFkwEwYHKoZIzj0CAQYIKoZIzj0D
          AQcDQgAEgde5hu++WrOiNieLNg5hirRlgHMjyIWC1HAt2Pu4gMpgvPkCr2m363NR
          X9Zdo6AUH6HcYSTiow33/CuINI2uJaNtMGswDgYDVR0PAQH/BAQDAgGmMB0GA1Ud
          JQQWMBQGCCsGAQUFBwMCBggrBgEFBQcDATAPBgNVHRMBAf8EBTADAQH/MCkGA1Ud
          DgQiBCDaU0+9UBD8NN6w8w2QJ/RVK7MdpiTV4kw1kQ5rnD/BiDAKBggqhkjOPQQD
          AgNJADBGAiEAhAMXrOhpAN74GBKqk1fyMn7crNZkVmsMtIZ0mBtAYWcCIQDPIVLd
          IwUtMfb2kaCiB1yfdZmJ8ss9sbRteWd5ngwT8A==
          -----END CERTIFICATE-----
          
    grpcOptions:
      ssl-target-name-override: peer0.org2.example.com
      hostnameOverride: peer0.org2.example.com
certificateAuthorities:
  ca.org2.example.com:
    url: https://localhost:8054
    caName: ca-org2
    tlsCACerts:
      pem: 
        - |
          -----BEGIN CERTIFICATE-----
          MIICUjCCAfegAwIBAgIQORI2IooSOKNr2HBF/Z9c4jAKBggqhkjOPQQDAjBzMQsw
          CQYDVQQGEwJVUzETMBEGA1UECBMKQ2FsaWZvcm5pYTEWMBQGA1UEBxMNU2FuIEZy
          YW5jaXNjbzEZMBcGA1UEChMQb3JnMi5leGFtcGxlLmNvbTEcMBoGA1UEAxMTY2Eu
          b3JnMi5leGFtcGxlLmNvbTAeFw0yMjExMDcxMjA4MDBaFw0zMjExMDQxMjA4MDBa
          MHMxCzAJBgNVBAYTAlVTMRMwEQYDVQQIEwpDYWxpZm9ybmlhMRYwFAYDVQQHEw1T
          YW4gRnJhbmNpc2NvMRkwFwYDVQQKExBvcmcyLmV4YW1wbGUuY29tMRwwGgYDVQQD
          ExNjYS5vcmcyLmV4YW1wbGUuY29tMFkwEwYHKoZIzj0CAQYIKoZIzj0DAQcDQgAE
          /grZWqjDtKlx1kz8yTfPRRRhIns1N6y/J3ZvgdJqzfBiau5dmppNTvgWX5DxzesV
          m9DpNFxO/ABVn54/FO1aBKNtMGswDgYDVR0PAQH/BAQDAgGmMB0GA1UdJQQWMBQG
          CCsGAQUFBwMCBggrBgEFBQcDATAPBgNVHRMBAf8EBTADAQH/MCkGA1UdDgQiBCD7
          TtNVmzGzSBj00R5yyLsWUKbAYgQQuKjzoHlKA2InHzAKBggqhkjOPQQDAgNJADBG
          AiEAu9D/ZD583SqJmC6IlxJB5nEmcAGoSJUXJ/TxSKXvRo4CIQC2koZoLY61TAwE
          KMxbknIv+heeWl8ibQm1V6EA2PXpzw==
          -----END CERTIFICATE-----
          
    httpOptions:
      verify: false
