# Supplementary material for: A secure cross-domain interaction scheme for blockchain-based intelligent transportation systems
Source: PeerJ Comput Sci. 2023 Nov 15;9:e1678. doi: 10.7717/peerj-cs.1678 (PMC10703034; doi:10.7717/peerj-cs.1678)
Supplement: Supplemental Information 2 [file peerj-cs-09-1678-s002.zip › src/main/resources/crypto-config/peerOrganizations/org2.example.com/msp/tlscacerts/tlsca.org2.example.com-cert.pem]

-----BEGIN CERTIFICATE-----
MIICWDCCAf2gAwIBAgIQTLIZAIzz0JPIQMtloyxjyTAKBggqhkjOPQQDAjB2MQsw
CQYDVQQGEwJVUzETMBEGA1UECBMKQ2FsaWZvcm5pYTEWMBQGA1UEBxMNU2FuIEZy
YW5jaXNjbzEZMBcGA1UEChMQb3JnMi5leGFtcGxlLmNvbTEfMB0GA1UEAxMWdGxz
Y2Eub3JnMi5leGFtcGxlLmNvbTAeFw0yMjExMDcxMjA4MDBaFw0zMjExMDQxMjA4
MDBaMHYxCzAJBgNVBAYTAlVTMRMwEQYDVQQIEwpDYWxpZm9ybmlhMRYwFAYDVQQH
Ew1TYW4gRnJhbmNpc2NvMRkwFwYDVQQKExBvcmcyLmV4YW1wbGUuY29tMR8wHQYD
VQQDExZ0bHNjYS5vcmcyLmV4YW1wbGUuY29tMFkwEwYHKoZIzj0CAQYIKoZIzj0D
AQcDQgAEgde5hu++WrOiNieLNg5hirRlgHMjyIWC1HAt2Pu4gMpgvPkCr2m363NR
X9Zdo6AUH6HcYSTiow33/CuINI2uJaNtMGswDgYDVR0PAQH/BAQDAgGmMB0GA1Ud
JQQWMBQGCCsGAQUFBwMCBggrBgEFBQcDATAPBgNVHRMBAf8EBTADAQH/MCkGA1Ud
DgQiBCDaU0+9UBD8NN6w8w2QJ/RVK7MdpiTV4kw1kQ5rnD/BiDAKBggqhkjOPQQD
AgNJADBGAiEAhAMXrOhpAN74GBKqk1fyMn7crNZkVmsMtIZ0mBtAYWcCIQDPIVLd
IwUtMfb2kaCiB1yfdZmJ8ss9sbRteWd5ngwT8A==
-----END CERTIFICATE-----
