# Supplementary material for: A secure cross-domain interaction scheme for blockchain-based intelligent transportation systems
Source: PeerJ Comput Sci. 2023 Nov 15;9:e1678. doi: 10.7717/peerj-cs.1678 (PMC10703034; doi:10.7717/peerj-cs.1678)
Supplement: Supplemental Information 2 [file peerj-cs-09-1678-s002.zip › src/main/resources/crypto-config/peerOrganizations/org2.example.com/peers/peer0.org2.example.com/msp/keystore/priv_sk]

-----BEGIN PRIVATE KEY-----
MIGHAgEAMBMGByqGSM49AgEGCCqGSM49AwEHBG0wawIBAQQgpAHBhV+ta9v3KauC
KeiRd07Xu2lCle+grSQScBzuz3qhRANCAAQOY3oSRv5wHlVhsOSc3KNfI2aI6kfG
17eDuX+GZE5ZZvoaFKI3v353501059gMPGpbZPlsSoxsUU/XTd04AwgG
-----END PRIVATE KEY-----
