# Supplementary material for: A secure cross-domain interaction scheme for blockchain-based intelligent transportation systems
Source: PeerJ Comput Sci. 2023 Nov 15;9:e1678. doi: 10.7717/peerj-cs.1678 (PMC10703034; doi:10.7717/peerj-cs.1678)
Supplement: Supplemental Information 2 [file peerj-cs-09-1678-s002.zip › src/main/resources/crypto-config/peerOrganizations/org2.example.com/peers/peer0.org2.example.com/msp/signcerts/peer0.org2.example.com-cert.pem]

-----BEGIN CERTIFICATE-----
MIICJzCCAc6gAwIBAgIQVfxYXxFl/AvXlcihmqyc6zAKBggqhkjOPQQDAjBzMQsw
CQYDVQQGEwJVUzETMBEGA1UECBMKQ2FsaWZvcm5pYTEWMBQGA1UEBxMNU2FuIEZy
YW5jaXNjbzEZMBcGA1UEChMQb3JnMi5leGFtcGxlLmNvbTEcMBoGA1UEAxMTY2Eu
b3JnMi5leGFtcGxlLmNvbTAeFw0yMjExMDcxMjA4MDBaFw0zMjExMDQxMjA4MDBa
MGoxCzAJBgNVBAYTAlVTMRMwEQYDVQQIEwpDYWxpZm9ybmlhMRYwFAYDVQQHEw1T
YW4gRnJhbmNpc2NvMQ0wCwYDVQQLEwRwZWVyMR8wHQYDVQQDExZwZWVyMC5vcmcy
LmV4YW1wbGUuY29tMFkwEwYHKoZIzj0CAQYIKoZIzj0DAQcDQgAEDmN6Ekb+cB5V
YbDknNyjXyNmiOpHxte3g7l/hmROWWb6GhSiN79+d+dNdOfYDDxqW2T5bEqMbFFP
103dOAMIBqNNMEswDgYDVR0PAQH/BAQDAgeAMAwGA1UdEwEB/wQCMAAwKwYDVR0j
BCQwIoAg+07TVZsxs0gY9NEecsi7FlCmwGIEELio86B5SgNiJx8wCgYIKoZIzj0E
AwIDRwAwRAIgKjuDD12atWMGdWv+AM4vkuJrGB9NPCfexb7UFaOlDYgCIGaq4OU1
FELuzHa4dkojjO6Tba+AuVvL6UOosfKRh8bx
-----END CERTIFICATE-----
