# Supplementary material for: A secure cross-domain interaction scheme for blockchain-based intelligent transportation systems
Source: PeerJ Comput Sci. 2023 Nov 15;9:e1678. doi: 10.7717/peerj-cs.1678 (PMC10703034; doi:10.7717/peerj-cs.1678)
Supplement: Supplemental Information 2 [file peerj-cs-09-1678-s002.zip › src/main/resources/crypto-config/peerOrganizations/org2.example.com/peers/peer0.org2.example.com/tls/server.crt]

-----BEGIN CERTIFICATE-----
MIICcTCCAhigAwIBAgIQeemDXvAz+xIaDdfcv61ItDAKBggqhkjOPQQDAjB2MQsw
CQYDVQQGEwJVUzETMBEGA1UECBMKQ2FsaWZvcm5pYTEWMBQGA1UEBxMNU2FuIEZy
YW5jaXNjbzEZMBcGA1UEChMQb3JnMi5leGFtcGxlLmNvbTEfMB0GA1UEAxMWdGxz
Y2Eub3JnMi5leGFtcGxlLmNvbTAeFw0yMjExMDcxMjA4MDBaFw0zMjExMDQxMjA4
MDBaMFsxCzAJBgNVBAYTAlVTMRMwEQYDVQQIEwpDYWxpZm9ybmlhMRYwFAYDVQQH
Ew1TYW4gRnJhbmNpc2NvMR8wHQYDVQQDExZwZWVyMC5vcmcyLmV4YW1wbGUuY29t
MFkwEwYHKoZIzj0CAQYIKoZIzj0DAQcDQgAEclB2ueviOVpRqfR6ecsPWacsYD9v
ArzmG6OvIBXez0miBxzgs2ECLWzQOc4OME/dQlqJMllXv8eG5py5dAuoV6OBojCB
nzAOBgNVHQ8BAf8EBAMCBaAwHQYDVR0lBBYwFAYIKwYBBQUHAwEGCCsGAQUFBwMC
MAwGA1UdEwEB/wQCMAAwKwYDVR0jBCQwIoAg2lNPvVAQ/DTesPMNkCf0VSuzHaYk
1eJMNZEOa5w/wYgwMwYDVR0RBCwwKoIWcGVlcjAub3JnMi5leGFtcGxlLmNvbYIF
cGVlcjCCCWxvY2FsaG9zdDAKBggqhkjOPQQDAgNHADBEAiA6yB6rI4iPmBzx3VCU
bICyRrFnY46mjKIIahXOXmpJagIgUVHWooZbkN77O8dQZNB3MDiBLI8hDdZFU4qS
AqPSTvc=
-----END CERTIFICATE-----
