# Supplementary material for: A secure cross-domain interaction scheme for blockchain-based intelligent transportation systems
Source: PeerJ Comput Sci. 2023 Nov 15;9:e1678. doi: 10.7717/peerj-cs.1678 (PMC10703034; doi:10.7717/peerj-cs.1678)
Supplement: Supplemental Information 2 [file peerj-cs-09-1678-s002.zip › src/main/resources/crypto-config/peerOrganizations/org2.example.com/tlsca/priv_sk]

-----BEGIN PRIVATE KEY-----
MIGHAgEAMBMGByqGSM49AgEGCCqGSM49AwEHBG0wawIBAQQgLAUX9ef7QjHu2XP/
Jo0E0Bz9XOH3xEWWSpPz7tngb/KhRANCAASB17mG775as6I2J4s2DmGKtGWAcyPI
hYLUcC3Y+7iAymC8+QKvabfrc1Ff1l2joBQfodxhJOKjDff8K4g0ja4l
-----END PRIVATE KEY-----
