# Supplementary material for: A secure cross-domain interaction scheme for blockchain-based intelligent transportation systems
Source: PeerJ Comput Sci. 2023 Nov 15;9:e1678. doi: 10.7717/peerj-cs.1678 (PMC10703034; doi:10.7717/peerj-cs.1678)
Supplement: Supplemental Information 2 [file peerj-cs-09-1678-s002.zip › src/main/resources/crypto-config/peerOrganizations/org2.example.com/users/Admin@org2.example.com/msp/signcerts/Admin@org2.example.com-cert.pem]

-----BEGIN CERTIFICATE-----
MIICKTCCAc+gAwIBAgIQO7kWunj/NNv77pEr5XCoEDAKBggqhkjOPQQDAjBzMQsw
CQYDVQQGEwJVUzETMBEGA1UECBMKQ2FsaWZvcm5pYTEWMBQGA1UEBxMNU2FuIEZy
YW5jaXNjbzEZMBcGA1UEChMQb3JnMi5leGFtcGxlLmNvbTEcMBoGA1UEAxMTY2Eu
b3JnMi5leGFtcGxlLmNvbTAeFw0yMjExMDcxMjA4MDBaFw0zMjExMDQxMjA4MDBa
MGsxCzAJBgNVBAYTAlVTMRMwEQYDVQQIEwpDYWxpZm9ybmlhMRYwFAYDVQQHEw1T
YW4gRnJhbmNpc2NvMQ4wDAYDVQQLEwVhZG1pbjEfMB0GA1UEAwwWQWRtaW5Ab3Jn
Mi5leGFtcGxlLmNvbTBZMBMGByqGSM49AgEGCCqGSM49AwEHA0IABPN2VUtPl+R4
02W+oSSuiTM0yZUttnvZg0jg00zdeY94KoGnHQm+HARGueuzQy47WuesakNS4+dj
p6onA4DgYB6jTTBLMA4GA1UdDwEB/wQEAwIHgDAMBgNVHRMBAf8EAjAAMCsGA1Ud
IwQkMCKAIPtO01WbMbNIGPTRHnLIuxZQpsBiBBC4qPOgeUoDYicfMAoGCCqGSM49
BAMCA0gAMEUCIQDH081qJ4xpkiMKxAUYby8nHwRDWKBL66jo9hq2NwKI+wIgVBDY
wBgmkfjTRXpyPFugI96JeqDJyhNHnObjx8dyI7I=
-----END CERTIFICATE-----
