# Supplementary material for: A secure cross-domain interaction scheme for blockchain-based intelligent transportation systems
Source: PeerJ Comput Sci. 2023 Nov 15;9:e1678. doi: 10.7717/peerj-cs.1678 (PMC10703034; doi:10.7717/peerj-cs.1678)
Supplement: Supplemental Information 2 [file peerj-cs-09-1678-s002.zip › src/main/resources/crypto-config/peerOrganizations/org2.example.com/users/Admin@org2.example.com/tls/client.crt]

-----BEGIN CERTIFICATE-----
MIICOzCCAeKgAwIBAgIRAM7dakzZ2vpoHQBR92p/eJcwCgYIKoZIzj0EAwIwdjEL
MAkGA1UEBhMCVVMxEzARBgNVBAgTCkNhbGlmb3JuaWExFjAUBgNVBAcTDVNhbiBG
cmFuY2lzY28xGTAXBgNVBAoTEG9yZzIuZXhhbXBsZS5jb20xHzAdBgNVBAMTFnRs
c2NhLm9yZzIuZXhhbXBsZS5jb20wHhcNMjIxMTA3MTIwODAwWhcNMzIxMTA0MTIw
ODAwWjBbMQswCQYDVQQGEwJVUzETMBEGA1UECBMKQ2FsaWZvcm5pYTEWMBQGA1UE
BxMNU2FuIEZyYW5jaXNjbzEfMB0GA1UEAwwWQWRtaW5Ab3JnMi5leGFtcGxlLmNv
bTBZMBMGByqGSM49AgEGCCqGSM49AwEHA0IABF9BXuqqtiLvj1hc/YjcYhUa7rVu
/F6JGX1EOD+CuadnLDVlJ+OrSsOXpbMpd4NWax43hxKgdQ2KTR7hXhzmvEWjbDBq
MA4GA1UdDwEB/wQEAwIFoDAdBgNVHSUEFjAUBggrBgEFBQcDAQYIKwYBBQUHAwIw
DAYDVR0TAQH/BAIwADArBgNVHSMEJDAigCDaU0+9UBD8NN6w8w2QJ/RVK7MdpiTV
4kw1kQ5rnD/BiDAKBggqhkjOPQQDAgNHADBEAiByg/zWLZfj4zKlj0EeQKcryJtv
6+7z6DSo4lT+V72jmQIgW/BotOpS8ac7V7b9Ye+RoZONzqewKr/cuNSHjQlgk/E=
-----END CERTIFICATE-----
