# Supplementary material for: A secure cross-domain interaction scheme for blockchain-based intelligent transportation systems
Source: PeerJ Comput Sci. 2023 Nov 15;9:e1678. doi: 10.7717/peerj-cs.1678 (PMC10703034; doi:10.7717/peerj-cs.1678)
Supplement: Supplemental Information 2 [file peerj-cs-09-1678-s002.zip › src/main/resources/crypto-config/peerOrganizations/org2.example.com/users/User1@org2.example.com/msp/signcerts/User1@org2.example.com-cert.pem]

-----BEGIN CERTIFICATE-----
MIICKTCCAdCgAwIBAgIQCNSRAOL2rLWeIyGPaJdnMTAKBggqhkjOPQQDAjBzMQsw
CQYDVQQGEwJVUzETMBEGA1UECBMKQ2FsaWZvcm5pYTEWMBQGA1UEBxMNU2FuIEZy
YW5jaXNjbzEZMBcGA1UEChMQb3JnMi5leGFtcGxlLmNvbTEcMBoGA1UEAxMTY2Eu
b3JnMi5leGFtcGxlLmNvbTAeFw0yMjExMDcxMjA4MDBaFw0zMjExMDQxMjA4MDBa
MGwxCzAJBgNVBAYTAlVTMRMwEQYDVQQIEwpDYWxpZm9ybmlhMRYwFAYDVQQHEw1T
YW4gRnJhbmNpc2NvMQ8wDQYDVQQLEwZjbGllbnQxHzAdBgNVBAMMFlVzZXIxQG9y
ZzIuZXhhbXBsZS5jb20wWTATBgcqhkjOPQIBBggqhkjOPQMBBwNCAASgpXchqBk7
ZttD8sG48ITFbG2egZD4sTdvr6aaz7RXCyo7HHlc4d/OUjAU6je5qOCtwZ5xsCz2
mbZuuWJA6wF3o00wSzAOBgNVHQ8BAf8EBAMCB4AwDAYDVR0TAQH/BAIwADArBgNV
HSMEJDAigCD7TtNVmzGzSBj00R5yyLsWUKbAYgQQuKjzoHlKA2InHzAKBggqhkjO
PQQDAgNHADBEAiAT30cUAvaLhc7vwCrquoG7OwIbTFq+XuYa3yOFYnMwMwIgFxCh
Bu7nKxai0iMGTRySmLMTVtiWoioRJVgg5HnnZNw=
-----END CERTIFICATE-----
