# Supplementary material for: A secure cross-domain interaction scheme for blockchain-based intelligent transportation systems
Source: PeerJ Comput Sci. 2023 Nov 15;9:e1678. doi: 10.7717/peerj-cs.1678 (PMC10703034; doi:10.7717/peerj-cs.1678)
Supplement: Supplemental Information 2 [file peerj-cs-09-1678-s002.zip › wallet/user1.id]

{"version":1,"mspId":"Org1MSP","type":"X.509","credentials":{"certificate":"-----BEGIN CERTIFICATE-----\nMIICKjCCAdCgAwIBAgIQLj9MdhYtPamp8I7QPpNU2zAKBggqhkjOPQQDAjBzMQsw\nCQYDVQQGEwJVUzETMBEGA1UECBMKQ2FsaWZvcm5pYTEWMBQGA1UEBxMNU2FuIEZy\nYW5jaXNjbzEZMBcGA1UEChMQb3JnMS5leGFtcGxlLmNvbTEcMBoGA1UEAxMTY2Eu\nb3JnMS5leGFtcGxlLmNvbTAeFw0yMjExMDcxMjA4MDBaFw0zMjExMDQxMjA4MDBa\nMGwxCzAJBgNVBAYTAlVTMRMwEQYDVQQIEwpDYWxpZm9ybmlhMRYwFAYDVQQHEw1T\nYW4gRnJhbmNpc2NvMQ8wDQYDVQQLEwZjbGllbnQxHzAdBgNVBAMMFlVzZXIxQG9y\nZzEuZXhhbXBsZS5jb20wWTATBgcqhkjOPQIBBggqhkjOPQMBBwNCAASJNGc0aezZ\n4x8EfScPzAK6ZbWU0RaRCRUe4lWqmEWNd8wIzScLYmiEKV2aO8eKcZu+gtVKDdzH\nA8jRudJr9Bfyo00wSzAOBgNVHQ8BAf8EBAMCB4AwDAYDVR0TAQH/BAIwADArBgNV\nHSMEJDAigCC3dLrMOtKbNbtg5Dy7evpe6S4PeVUtjzELRG2RQTo/ZTAKBggqhkjO\nPQQDAgNIADBFAiEA99k2bdPjoh+pTpofHPX+N8WM7m2EkuDFTyDzIqKQ0oYCIB02\nSY1oKZgl+/0901YHu30GCbmpC9uizcJYNWWTl4NP\n-----END CERTIFICATE-----\n",
                                                                            "privateKey":"-----BEGIN PRIVATE KEY-----\nMIGHAgEAMBMGByqGSM49AgEGCCqGSM49AwEHBG0wawIBAQQgAHwHSiQnCBy0/ZDS\neC3bc0XIaj6Mn0wUoRVolT20ch6hRANCAASJNGc0aezZ4x8EfScPzAK6ZbWU0RaR\nCRUe4lWqmEWNd8wIzScLYmiEKV2aO8eKcZu+gtVKDdzHA8jRudJr9Bfy\n-----END PRIVATE KEY-----\n"}}
